# Supplementary material for: Towards a New, Endophenotype-Based Strategy for Pathogenicity Prediction in BRCA1 and BRCA2: In Silico Modeling of the Outcome of HDR/SGE Assays for Missense Variants
Source: Int J Mol Sci. 2021 Jun 9;22(12):6226. doi: 10.3390/ijms22126226 (PMC8229251; doi:10.3390/ijms22126226)
Supplement: Supplementary file 1 [file ijms-22-06226-s001.zip]

Archive with 16 entries (16 files):
- SUPP_FIGURES_TABLES/.DS_Store
- SUPP_FIGURES_TABLES/SUPP_LEGENDS.pdf
- SUPP_FIGURES_TABLES/SUPPFIGURE1.pdf
- SUPP_FIGURES_TABLES/SUPPFIGURE10.pdf
- SUPP_FIGURES_TABLES/SUPPFIGURE2.pdf
- SUPP_FIGURES_TABLES/SUPPFIGURE3.pdf
- SUPP_FIGURES_TABLES/SUPPFIGURE4.pdf
- SUPP_FIGURES_TABLES/SUPPFIGURE5.pdf
- SUPP_FIGURES_TABLES/SUPPFIGURE6.pdf
- SUPP_FIGURES_TABLES/SUPPFIGURE7.pdf
- SUPP_FIGURES_TABLES/SUPPFIGURE8.pdf
- SUPP_FIGURES_TABLES/SUPPFIGURE9.pdf
- SUPP_FIGURES_TABLES/SupplementaryTable1.xlsx
- SUPP_FIGURES_TABLES/SupplementaryTable2.xlsx
- SUPP_FIGURES_TABLES/SupplementaryTable3.xlsx
- SUPP_FIGURES_TABLES/SupplementaryTable4.xlsx
