# Supplementary material for: Towards a New, Endophenotype-Based Strategy for Pathogenicity Prediction in BRCA1 and BRCA2: In Silico Modeling of the Outcome of HDR/SGE Assays for Missense Variants
Source: Int J Mol Sci. 2021 Jun 9;22(12):6226. doi: 10.3390/ijms22126226 (PMC8229251; doi:10.3390/ijms22126226)
Supplement: Supplementary file 1 [file ijms-22-06226-s001.zip › SUPP_FIGURES_TABLES/SupplementaryTable1.xlsx]

## Sheet: GOAL1
PROTEIN	MODEL	TRAIN/TEST SETS	INTERCEPT	BLOSUM62	PSSM	ENTROPY	VAN DER WAALS	HYDROPHOBICITY
BRCA1	MLR	HDR/HDR_loocv REF (3)	1.73	0.04	-0.23	0.1	-	-
		HDR/HDR_loocv	1.66	0.05	-0.22	0.1	0.002	-0.002
		SGE/SGE	-0.48	0.14	-0.12	0.41	-0.0005	0.02
		HDR/SGE	1.66	0.05	-0.22	0.1	0.002	-0.002
		SGE/HDR	-0.48	0.13	-0.11	0.42	-0.001	0.02
	RIDGE	SGE/SGE (a = 13,6)	-0.46	0.14	-0.12	0.4	-0.0005	0.02
		HDR/SGE (a = 7)	1.44	0.06	-0.18	0.1	0.002	-0.003
		SGE/HDR (a = 12,6)	-0.47	0.13	-0.11	0.41	-0.001	0.02
	LASSO	SGE/SGE (a = 0,05)	-0.54	0.11	-0.08	0.36	-0.002	0
		HDR/SGE (a = 0,05)	1.47	0.05	-0.17	0.04	0.0006	0
		SGE/HDR (a = 0,05)	-0.54	0.1	-0.07	0.36	-0.002	0
	ELASTIC	SGE/SGE (a = 0,05/ L1 = 0,2)	-0.43	0.12	-0.11	0.38	-0.0009	0
		HDR/SGE (a = 0,05 / L1 = 0,4)	1.53	0.05	-0.2	0.08	0.001	0
		SGE/HDR (a = 0,05 / L1 = 0,2)	-0.42	0.11	-0.1	0.38	-0.001	0
BRCA2	MLR	HDR/HDR_loocv REF (3)	3.56	0.34	-0.13	0.82	-	-
		HDR/HDR_loocv	3.6	0.33	-0.15	0.82	0.004	-0.09
		HDR/HDR	3.93	0.32	-0.23	0.72	0.004	-0.07
	RIDGE	HDR/HDR (a = 9,6)	4	0.31	-0.25	0.63	0.004	-0.08
	LASSO	HDR/HDR (a = 0,05)	4	0.31	-0.22	0.6	0.003	-0.03
	ELASTIC	HDR/HDR (a = 0,05 / L1 = 0,1)	4.04	0.31	-0.24	0.62	0.004	-0.07
