# Supplementary material for: Towards a New, Endophenotype-Based Strategy for Pathogenicity Prediction in BRCA1 and BRCA2: In Silico Modeling of the Outcome of HDR/SGE Assays for Missense Variants
Source: Int J Mol Sci. 2021 Jun 9;22(12):6226. doi: 10.3390/ijms22126226 (PMC8229251; doi:10.3390/ijms22126226)
Supplement: Supplementary file 1 [file ijms-22-06226-s001.zip › SUPP_FIGURES_TABLES/SupplementaryTable2.xlsx]

## Sheet: GOAL2
protein	PREDICTOR	MCC	SN	SP	ACC	PPV	NPV	TP	TN	FP	FN	P	N	TOTAL	COVER
BRCA1	MLR_F3_Omsa_HDR/CP	0.581	0.529	0.964	0.872	0.8	0.884	36	244	9	32	68	253	321	1.0
	MLR_F5_Omsa	0.505	0.426	0.968	0.854	0.784	0.863	29	245	8	39	68	253	321	1.0
	ELASTIC_F5_Omsa	0.479	0.397	0.968	0.847	0.771	0.857	27	245	8	41	68	253	321	1.0
	KERNEL_F5_Omsa	0.201	0.794	0.447	0.52	0.278	0.89	54	113	140	14	68	253	321	1.0
	MLR_F3_Hmsa	0.336	0.529	0.826	0.763	0.45	0.867	36	209	44	32	68	253	321	1.0
	MLR_F5_Hmsa	0.296	0.5	0.814	0.748	0.42	0.858	34	206	47	34	68	253	321	1.0
	ELASTIC_F5_Hmsa	0.285	0.471	0.826	0.751	0.421	0.853	32	209	44	36	68	253	321	1.0
	KERNEL_F5_Hmsa	0.121	0.779	0.36	0.449	0.247	0.858	53	91	162	15	68	253	321	1.0
BRCA2	MLR_F3_Omsa	0.46	0.353	0.987	0.944	0.667	0.955	6	232	3	11	17	235	252	1.0
	MLR_F5_Omsa	0.416	0.235	0.996	0.944	0.8	0.947	4	234	1	13	17	235	252	1.0
	ELASTIC_F5_Omsa	0.416	0.235	0.996	0.944	0.8	0.947	4	234	1	13	17	235	252	1.0
	KERNEL_F5_Omsa	0.168	0.412	0.843	0.813	0.159	0.952	7	198	37	10	17	235	252	1.0
	MLR_F3_Hmsa	0.33	0.294	0.974	0.929	0.455	0.95	5	229	6	12	17	235	252	1.0
	MLR_F5_Hmsa	0.311	0.294	0.97	0.925	0.417	0.95	5	228	7	12	17	235	252	1.0
	ELASTIC_F5_Hmsa	0.33	0.294	0.974	0.929	0.455	0.95	5	229	6	12	17	235	252	1.0
	KERNEL_F5_Hmsa	0.188	0.471	0.826	0.802	0.163	0.956	8	194	41	9	17	235	252	1.0
