# Supplementary material for: Towards a New, Endophenotype-Based Strategy for Pathogenicity Prediction in BRCA1 and BRCA2: In Silico Modeling of the Outcome of HDR/SGE Assays for Missense Variants
Source: Int J Mol Sci. 2021 Jun 9;22(12):6226. doi: 10.3390/ijms22126226 (PMC8229251; doi:10.3390/ijms22126226)
Supplement: Supplementary file 1 [file ijms-22-06226-s001.zip › SUPP_FIGURES_TABLES/SupplementaryTable3.xlsx]

## Sheet: GOAL3
protein	PREDICTOR	MCC	SN	SP	ACC	PPV	NPV	TP	TN	FP	FN	P	N	TOTAL	COVER
BRCA1	P38398_RF_Omsa	0.713	0.815	0.918	0.894	0.75	0.943	66	247	22	15	81	269	350	1.0
	P38398_NN_Omsa	0.667	0.84	0.877	0.869	0.673	0.948	68	236	33	13	81	269	350	1.0
	P38398_RF_Hmsa	0.574	0.691	0.892	0.846	0.659	0.906	56	240	29	25	81	269	350	1.0
	P38398_NN_Hmsa	0.358	0.667	0.74	0.723	0.435	0.881	54	199	70	27	81	269	350	1.0
	AGVGD	0.788	0.815	0.959	0.926	0.857	0.945	66	258	11	15	81	269	350	1.0
	POLYPHEN2	0.298	0.827	0.524	0.594	0.344	0.91	67	141	128	14	81	269	350	1.0
	SIFT	0.332	0.988	0.368	0.511	0.32	0.99	80	99	170	1	81	269	350	1.0
	PONP2	0.389	1.0	0.238	0.673	0.636	1.0	56	10	32	0	56	42	98	1.0
	CADD	0.275	1.0	0.412	0.481	0.184	1.0	27	84	120	0	27	204	231	1.0
	PMUT	0.648	0.938	0.803	0.834	0.589	0.977	76	216	53	5	81	269	350	1.0
	FATHMM	0.227	0.901	0.342	0.471	0.292	0.92	73	92	177	8	81	269	350	0.997
	VEST4	0.548	0.988	0.662	0.737	0.468	0.994	80	178	91	1	81	269	350	0.997
	REVEL	0.367	0.988	0.42	0.551	0.339	0.991	80	113	156	1	81	269	350	0.997
	MUTATIONTASTER2	0.462	1.0	0.539	0.646	0.395	1.0	81	145	124	0	81	269	350	0.997
BRCA2	P51587_RF_Omsa	0.617	0.744	0.929	0.906	0.604	0.962	29	250	19	10	39	269	308	1.0
	P51587_NN_Omsa	0.521	0.769	0.87	0.857	0.462	0.963	30	234	35	9	39	269	308	1.0
	P51587_RF_Hmsa	0.544	0.667	0.922	0.89	0.553	0.95	26	248	21	13	39	269	308	1.0
	P51587_NN_Hmsa	0.421	0.718	0.825	0.812	0.373	0.953	28	222	47	11	39	269	308	1.0
	AGVGD	0.709	0.795	0.951	0.932	0.705	0.97	31	255	13	8	39	268	307	1.0
	POLYPHEN2	0.332	0.923	0.576	0.62	0.24	0.981	36	155	114	3	39	269	308	1.0
	SIFT	0.36	0.846	0.68	0.701	0.277	0.968	33	183	86	6	39	269	308	1.0
	PONP2	0.528	0.97	0.54	0.711	0.582	0.964	32	27	23	1	33	50	83	1.0
	CADD	0.326	0.974	0.513	0.571	0.225	0.993	38	138	131	1	39	269	308	1.0
	PMUT	0.589	0.641	0.948	0.909	0.641	0.948	25	255	14	14	39	269	308	1.0
	FATHMM	0.562	0.846	0.855	0.854	0.478	0.972	33	212	36	6	39	248	287	0.564
	VEST4	0.514	0.872	0.806	0.815	0.415	0.976	34	200	48	5	39	248	287	0.564
	REVEL	0.522	0.846	0.827	0.829	0.434	0.972	33	205	43	6	39	248	287	0.564
	MUTATIONTASTER2	0.482	0.897	0.762	0.78	0.372	0.979	35	189	59	4	39	248	287	0.564
