# Supplementary material for: Towards a New, Endophenotype-Based Strategy for Pathogenicity Prediction in BRCA1 and BRCA2: In Silico Modeling of the Outcome of HDR/SGE Assays for Missense Variants
Source: Int J Mol Sci. 2021 Jun 9;22(12):6226. doi: 10.3390/ijms22126226 (PMC8229251; doi:10.3390/ijms22126226)
Supplement: Supplementary file 1 [file ijms-22-06226-s001.zip › SUPP_FIGURES_TABLES/SupplementaryTable4.xlsx]

## Sheet: supp_table4
uniprot	variant	P38398_MLR_Omsa_f5_hdr_hdr_LOOCV	P38398_MLR_Omsa_f3_hdr_hdr_LOOCV	P51587_MLR_Omsa_f5_hdr_hdr_LOOCV	P51587_MLR_Omsa_f3_hdr_hdr_LOOCV	P38398_MLR_Omsa_f5_sge_sge	P38398_MLR_Omsa_f5_hdr_sge	P38398_MLR_Omsa_f5_sge_hdr	P51587_MLR_Omsa_f5_hdr_hdr	P38398_ELASTIC_Omsa_f5_sge_sge	P38398_ELASTIC_Omsa_f5_hdr_sge	P38398_ELASTIC_Omsa_f5_sge_hdr	P51587_ELASTIC_Omsa_f5_hdr_hdr	P38398_KERNEL_Omsa_f5_sge_sge	P38398_KERNEL_Omsa_f5_hdr_sge	P38398_KERNEL_Omsa_f5_sge_hdr	P51587_KERNEL_Omsa_f5_hdr_hdr	P38398_MLR_f5_Omsa_hdr_cp	P38398_MLR_f5_Omsa_hdr_cp_class	P38398_MLR_f3_Omsa_hdr_cp	P38398_MLR_f3_Omsa_hdr_cp_class	P38398_MLR_f5_Hmsa_hdr_cp	P38398_MLR_f5_Hmsa_hdr_cp_class	P38398_MLR_f3_Hmsa_hdr_cp	P38398_MLR_f3_Hmsa_hdr_cp_class	P38398_MLR_f5_Omsa_sge_cp	P38398_MLR_f5_Omsa_sge_cp_class	P38398_MLR_f5_Hmsa_sge_cp	P38398_MLR_f5_Hmsa_sge_cp_class	P51587_MLR_f5_Omsa_hdr_cp	P51587_MLR_f5_Omsa_hdr_cp_class	P51587_MLR_f3_Omsa_hdr_cp	P51587_MLR_f3_Omsa_hdr_cp_class	P51587_MLR_f5_Hmsa_hdr_cp	P51587_MLR_f5_Hmsa_hdr_cp_class	P51587_MLR_f3_Hmsa_hdr_cp	P51587_MLR_f3_Hmsa_hdr_cp_class	P38398_ELASTIC_f5_Omsa_hdr_cp	P38398_ELASTIC_f5_Omsa_hdr_cp_class	P38398_ELASTIC_f5_Hmsa_hdr_cp	P38398_ELASTIC_f5_Hmsa_hdr_cp_class	P38398_ELASTIC_f5_Omsa_sge_cp	P38398_ELASTIC_f5_Omsa_sge_cp_class	P38398_ELASTIC_f5_Hmsa_sge_cp	P38398_ELASTIC_f5_Hmsa_sge_cp_class	P51587_ELASTIC_f5_Omsa_hdr_cp	P51587_ELASTIC_f5_Omsa_hdr_cp_class	P51587_ELASTIC_f5_Hmsa_hdr_cp	P51587_ELASTIC_f5_Hmsa_hdr_cp_class
P38398	M1I					-1.07644	0.244763			-1.0281	0.325235			-0.487394	0.517965				?		?		?		?		?		?		?		?		?		?		?		?		?		?		?		?
P38398	M1K						0.155048				0.237636				0.45018				?		?		?		?		?		?		?		?		?		?		?		?		?		?		?		?
P38398	M1L						0.296592				0.376022				0.489656				?		?		?		?		?		?		?		?		?		?		?		?		?		?		?		?
P38398	M1R					-1.32021	0.176775			-1.30028	0.25415			-1.76617	0.0170947				?		?		?		?		?		?		?		?		?		?		?		?		?		?		?		?
P38398	M1T						0.192409				0.263043				0.212471				?		?		?		?		?		?		?		?		?		?		?		?		?		?		?		?
P38398	M1V						0.278312				0.349372				0.278449				?		?		?		?		?		?		?		?		?		?		?		?		?		?		?		?
P38398	D2A						0.725083				0.701833				0.0605477				?		?		?		?		?		?		?		?		?		?		?		?		?		?		?		?
P38398	D2E						0.924011				0.897357				0.923713				?		?		?		?		?		?		?		?		?		?		?		?		?		?		?		?
P38398	D2G					-0.570991	0.80937			-0.576286	0.776756			-0.667943	0.186392				?		?		?		?		?		?		?		?		?		?		?		?		?		?		?		?
P38398	D2H						0.782164				0.756431				0.2421				?		?		?		?		?		?		?		?		?		?		?		?		?		?		?		?
P38398	D2N						0.850614				0.830057				0.632988				?		?		?		?		?		?		?		?		?		?		?		?		?		?		?		?
P38398	D2V						0.654006				0.638344				0.424965				?		?		?		?		?		?		?		?		?		?		?		?		?		?		?		?
P38398	D2Y						0.715094				0.684075				0.726616				?		?		?		?		?		?		?		?		?		?		?		?		?		?		?		?
P38398	L3F						0.941861				0.901046				0.861061				?		?		?		?		?		?		?		?		?		?		?		?		?		?		?		?
P38398	L3I						1.02641				0.988645				0.75349				?		?		?		?		?		?		?		?		?		?		?		?		?		?		?		?
P38398	L3S						0.900715				0.850285				0.586877				?		?		?		?		?		?		?		?		?		?		?		?		?		?		?		?
P38398	L3V						1.00554				0.961995				0.881049				?		?		?		?		?		?		?		?		?		?		?		?		?		?		?		?
P38398	S4A						1.11536				1.05938				0.663799				?		?		?		?		?		?		?		?		?		?		?		?		?		?		?		?
P38398	S4C						1.02197				0.966703				0.443202				?		?		?		?		?		?		?		?		?		?		?		?		?		?		?		?
P38398	S4F					-0.582257	1.05003			-0.613066	0.978162			-0.402556	0.514529				?		?		?		?		?		?		?		?		?		?		?		?		?		?		?		?
P38398	S4P						1.02949				0.971784				0.263255				?		?		?		?		?		?		?		?		?		?		?		?		?		?		?		?
P38398	S4T						1.13897				1.07717				0.787303				?		?		?		?		?		?		?		?		?		?		?		?		?		?		?		?
P38398	S4Y					-0.608076	1.06264			-0.618737	0.985784			-0.685058	0.171974				?		?		?		?		?		?		?		?		?		?		?		?		?		?		?		?
P38398	A5D						0.810367				0.768539				0.0636185				?		?		?		?		?		?		?		?		?		?		?		?		?		?		?		?
P38398	A5G						0.907402				0.863761				0.62587				?		?		?		?		?		?		?		?		?		?		?		?		?		?		?		?
P38398	A5P						0.862272				0.818056				0.163388				?		?		?		?		?		?		?		?		?		?		?		?		?		?		?		?
P38398	A5S						0.937027				0.898033				0.693486				?		?		?		?		?		?		?		?		?		?		?		?		?		?		?		?
P38398	A5T						0.919921				0.872653				0.135939				?		?		?		?		?		?		?		?		?		?		?		?		?		?		?		?
P38398	A5V						0.937359				0.887897				0.655801				?		?		?		?		?		?		?		?		?		?		?		?		?		?		?		?
P38398	L6F						1.42391				1.30679				0.456342				?		?		?		?		?		?		?		?		?		?		?		?		?		?		?		?
P38398	L6H					-0.179258	1.25641			-0.204368	1.14808			0.000984736	0.0588887				?		?		?		?		?		?		?		?		?		?		?		?		?		?		?		?
P38398	L6I						1.50847				1.39439				0.410095				?		?		?		?		?		?		?		?		?		?		?		?		?		?		?		?
P38398	L6P						1.30513				1.18365				0.115513				?		?		?		?		?		?		?		?		?		?		?		?		?		?		?		?
P38398	L6R						1.33455				1.22174				0.027608				?		?		?		?		?		?		?		?		?		?		?		?		?		?		?		?
P38398	L6V						1.48759				1.36774				0.620817				?		?		?		?		?		?		?		?		?		?		?		?		?		?		?		?
P38398	R7C	0.908872	0.875054					-0.455235				-0.501678				-0.379149			?		?		?		?	-0.432878	N	-0.493761	N		?		?		?		?		?		?	-0.454385	N	-0.518098	N		?		?
P38398	R7G						1.00954				0.925128				0.5557				?		?		?		?		?		?		?		?		?		?		?		?		?		?		?		?
P38398	R7H	0.993662	0.98587			-0.0626162		-0.0568889		-0.114626		-0.109043		-0.173501		-0.154379			?		?		?		?		?		?		?		?		?		?		?		?		?		?		?		?
P38398	R7L						0.876979				0.828584				0.0345225				?		?		?		?		?		?		?		?		?		?		?		?		?		?		?		?
P38398	R7P					-0.337968	0.936969			-0.39058	0.871775			-0.0328033	0.658314				?		?		?		?		?		?		?		?		?		?		?		?		?		?		?		?
P38398	R7S					-0.229258	1.01929			-0.281907	0.944157			-0.0675581	0.480889				?		?		?		?		?		?		?		?		?		?		?		?		?		?		?		?
P38398	V8A						1.05027				0.985805				0.673154				?		?		?		?		?		?		?		?		?		?		?		?		?		?		?		?
P38398	V8D						0.852204				0.802958				0.28576				?		?		?		?		?		?		?		?		?		?		?		?		?		?		?		?
P38398	V8F						0.986411				0.924856				0.630014				?		?		?		?		?		?		?		?		?		?		?		?		?		?		?		?
P38398	V8G						0.926608				0.857582				0.450056				?		?		?		?		?		?		?		?		?		?		?		?		?		?		?		?
P38398	V8I						1.17399				1.11403				0.987924				?		?		?		?		?		?		?		?		?		?		?		?		?		?		?		?
P38398	V8L						1.07128				1.01246				0.897489				?		?		?		?		?		?		?		?		?		?		?		?		?		?		?		?
P38398	E9A					-0.187556	1.11169			-0.223707	1.03103			-0.00620153	0.269646				?		?		?		?		?		?		?		?		?		?		?		?		?		?		?		?
P38398	E9D					0.217792	1.22855			0.173208	1.15291			-0.110509	0.895632				?		?		?		?		?		?		?		?		?		?		?		?		?		?		?		?
P38398	E9G					-0.344308	1.09295			-0.366411	1.00438			-0.075096	0.438312				?		?		?		?		?		?		?		?		?		?		?		?		?		?		?		?
P38398	E9K						1.18975				1.11228				0.146162				?		?		?		?		?		?		?		?		?		?		?		?		?		?		?		?
P38398	E9Q	1.21686	1.23475			0.232461		0.230145		0.185496		0.182292		-0.159895		-0.182687			?		?		?		?		?		?		?		?		?		?		?		?		?		?		?		?
P38398	E9V						0.993715				0.931975				0.117162				?		?		?		?		?		?		?		?		?		?		?		?		?		?		?		?
P38398	E10A					-0.240626	1.09828			-0.272181	1.02092			-0.0176327	0.278867				?		?		?		?		?		?		?		?		?		?		?		?		?		?		?		?
P38398	E10D						1.21514				1.14279				0.89842				?		?		?		?		?		?		?		?		?		?		?		?		?		?		?		?
P38398	E10G						1.07954				0.994269				0.436709				?		?		?		?		?		?		?		?		?		?		?		?		?		?		?		?
P38398	E10K					0.0282022	1.17634			-0.00757131	1.10217			-0.434373	0.144862				?		?		?		?		?		?		?		?		?		?		?		?		?		?		?		?
P38398	E10Q						1.19248				1.12628				0.898855				?		?		?		?		?		?		?		?		?		?		?		?		?		?		?		?
P38398	E10V					-0.334061	0.980306			-0.361003	0.92186			-0.486403	0.115733				?		?		?		?		?		?		?		?		?		?		?		?		?		?		?		?
P38398	V11A						0.801428				0.782284				0.789438			0.801428	N	0.784208	N	0.719752	N	0.697272	N	-0.569978	N	-0.693419	N		?		?		?		?	0.782052	N	0.72719	N	-0.576435	N	-0.680489	N		?		?
P38398	V11E					-0.837013	0.638531			-0.82685	0.637521			-1.18542	0.0841134				?		?		?		?		?		?		?		?		?		?		?		?		?		?		?		?
P38398	V11G						0.677762				0.654061				0.4935				?		?		?		?		?		?		?		?		?		?		?		?		?		?		?		?
P38398	V11I						0.92514				0.910508				0.951373				?		?		?		?		?		?		?		?		?		?		?		?		?		?		?		?
P38398	V11L						0.822437				0.808935				0.806464				?		?		?		?		?		?		?		?		?		?		?		?		?		?		?		?
P38398	Q12E						0.997364				0.958383				0.871193				?		?		?		?		?		?		?		?		?		?		?		?		?		?		?		?
P38398	Q12H					-0.207447	0.892871			-0.216043	0.855539			-0.204723	0.508275				?		?		?		?		?		?		?		?		?		?		?		?		?		?		?		?
P38398	Q12K						0.971558				0.927921				0.686379				?		?		?		?		?		?		?		?		?		?		?		?		?		?		?		?
P38398	Q12L						0.795033				0.761588				0.666211				?		?		?		?		?		?		?		?		?		?		?		?		?		?		?		?
P38398	Q12P						0.873038				0.830159				0.109377				?		?		?		?		?		?		?		?		?		?		?		?		?		?		?		?
P38398	Q12R						0.993285				0.944435				0.205549				?		?		?		?		?		?		?		?		?		?		?		?		?		?		?		?
P38398	N13D						0.907218				0.875008				0.686655				?		?		?		?		?		?		?		?		?		?		?		?		?		?		?		?
P38398	N13H						0.933939				0.896604				0.487844				?		?		?		?		?		?		?		?		?		?		?		?		?		?		?		?
P38398	N13I						0.73276				0.70108				0.162419				?		?		?		?		?		?		?		?		?		?		?		?		?		?		?		?
P38398	N13K						0.911968				0.867413				0.782335				?		?		?		?		?		?		?		?		?		?		?		?		?		?		?		?
P38398	N13S						0.936137				0.897874				0.305328				?		?		?		?		?		?		?		?		?		?		?		?		?		?		?		?
P38398	N13T					-0.2574	0.85022			-0.274538	0.821681			-0.264912	0.532461				?		?		?		?		?		?		?		?		?		?		?		?		?		?		?		?
P38398	N13Y						0.815357				0.773462				0.141844				?		?		?		?		?		?		?		?		?		?		?		?		?		?		?		?
P38398	V14A						0.838198				0.81002				0.754749				?		?		?		?		?		?		?		?		?		?		?		?		?		?		?		?
P38398	V14D						0.640128				0.627173				0.43873				?		?		?		?		?		?		?		?		?		?		?		?		?		?		?		?
P38398	V14F						0.774335				0.749071				0.575921				?		?		?		?		?		?		?		?		?		?		?		?		?		?		?		?
P38398	V14G					-0.875174	0.714532			-0.868768	0.681797			-0.962447	0.50516				?		?		?		?		?		?		?		?		?		?		?		?		?		?		?		?
P38398	V14I					-0.0424776	0.961911			-0.0843911	0.938243			-0.054163	0.990795				?		?		?		?		?		?		?		?		?		?		?		?		?		?		?		?
P38398	V14L					-0.321924	0.859207			-0.333876	0.83667			-0.272495	0.851135				?		?		?		?		?		?		?		?		?		?		?		?		?		?		?		?
P38398	I15F						0.745693				0.736725				0.884449				?		?		?		?		?		?		?		?		?		?		?		?		?		?		?		?
P38398	I15L						0.83002				0.824324				0.778162			0.83002	N	0.852544	N	1.11081	N	1.14545	N	-0.336911	N	-0.0674512	N		?		?		?		?	0.824259	N	1.09278	N	-0.334052	N	-0.0679127	N		?		?
P38398	I15M						0.777054				0.773537				0.84907				?		?		?		?		?		?		?		?		?		?		?		?		?		?		?		?
P38398	I15N						0.61222				0.605961				0.154104				?		?		?		?		?		?		?		?		?		?		?		?		?		?		?		?
P38398	I15S					-0.875161	0.704002			-0.883438	0.685964			-0.91018	0.496741				?		?		?		?		?		?		?		?		?		?		?		?		?		?		?		?
P38398	I15T	0.740902	0.740959					-0.723519				-0.727745				-0.768202			?		?		?		?	-0.687899	N	-0.41811	N		?		?		?		?		?		?	-0.697624	N	-0.420995	N		?		?
P38398	I15V						0.911851				0.899247				0.946546				?		?		?		?		?		?		?		?		?		?		?		?		?		?		?		?
P38398	N16D						1.06343				1.00531				0.754633				?		?		?		?		?		?		?		?		?		?		?		?		?		?		?		?
P38398	N16H					0.0865281	1.09015			0.0353341	1.0269			-0.00494734	0.492574				?		?		?		?		?		?		?		?		?		?		?		?		?		?		?		?
P38398	N16I						0.888973				0.83138				0.159124				?		?		?		?		?		?		?		?		?		?		?		?		?		?		?		?
P38398	N16K						1.06818				0.997713				0.711014				?		?		?		?		?		?		?		?		?		?		?		?		?		?		?		?
P38398	N16S					0.0813894	1.09235			0.0343888	1.02817			-0.0784534	0.309329				?		?		?		?		?		?		?		?		?		?		?		?		?		?		?		?
P38398	N16T						1.00643				0.951982				0.549447				?		?		?		?		?		?		?		?		?		?		?		?		?		?		?		?
P38398	N16Y						0.97157				0.903762				0.130833				?		?		?		?		?		?		?		?		?		?		?		?		?		?		?		?
P38398	A17D						0.779777				0.745466				0.063311				?		?		?		?		?		?		?		?		?		?		?		?		?		?		?		?
P38398	A17G					-0.29231	0.876812			-0.300085	0.840687			-0.289837	0.621704				?		?		?		?		?		?		?		?		?		?		?		?		?		?		?		?
P38398	A17P						0.831682				0.794982				0.163659				?		?		?		?		?		?		?		?		?		?		?		?		?		?		?		?
P38398	A17S						0.906437				0.87496				0.674464				?		?		?		?		?		?		?		?		?		?		?		?		?		?		?		?
P38398	A17T					-0.303016	0.889332			-0.306702	0.84958			-0.194701	0.131153				?		?		?		?		?		?		?		?		?		?		?		?		?		?		?		?
P38398	A17V					-0.285879	0.906769			-0.318045	0.864823			-0.293348	0.708125				?		?		?		?		?		?		?		?		?		?		?		?		?		?		?		?
P38398	M18I						0.326565				0.389753				0.610308				?		?		?		?		?		?		?		?		?		?		?		?		?		?		?		?
P38398	M18K					-1.0801	0.236851			-1.07388	0.302153			-1.31275	0.50573			0.236851	P	0.271353	P	0.266457	P	0.277324	P	-1.0177	?	-1.03656	?		?		?		?		?	0.302889	P	0.268779	P	-1.02304	?	-1.03081	?		?		?
P38398	M18L						0.378394				0.440539				0.575577				?		?		?		?		?		?		?		?		?		?		?		?		?		?		?		?
P38398	M18R						0.258578				0.318667				0.0247509				?		?		?		?		?		?		?		?		?		?		?		?		?		?		?		?
P38398	M18T	0.287359	0.283584			-1.12472		-1.10776		-1.09279		-1.07601		-0.838565		-0.695154			?		?		?		?	-1.05899	?	-1.07853	?		?		?		?		?		?		?	-1.0366	?	-1.0677	?		?		?
P38398	M18V					-0.868029	0.360114			-0.83196	0.413889			-0.548887	0.376605				?		?		?		?		?		?		?		?		?		?		?		?		?		?		?		?
P38398	Q19E						0.768055				0.775349				0.601552				?		?		?		?		?		?		?		?		?		?		?		?		?		?		?		?
P38398	Q19H						0.663563				0.672506				0.312297				?		?		?		?		?		?		?		?		?		?		?		?		?		?		?		?
P38398	Q19K					-0.651872	0.74225			-0.644351	0.744888			-0.601228	0.557367				?		?		?		?		?		?		?		?		?		?		?		?		?		?		?		?
P38398	Q19L						0.565725				0.578555				0.746149				?		?		?		?		?		?		?		?		?		?		?		?		?		?		?		?
P38398	Q19P						0.643729				0.647126				0.083598				?		?		?		?		?		?		?		?		?		?		?		?		?		?		?		?
P38398	Q19R						0.763977				0.761402				0.205042				?		?		?		?		?		?		?		?		?		?		?		?		?		?		?		?
P38398	K20E					-0.614264	0.85211			-0.599263	0.837584			-0.781447	0.101083				?		?		?		?		?		?		?		?		?		?		?		?		?		?		?		?
P38398	K20I						0.613373				0.615383				0.795982				?		?		?		?		?		?		?		?		?		?		?		?		?		?		?		?
P38398	K20N						0.822257				0.803311				0.911271				?		?		?		?		?		?		?		?		?		?		?		?		?		?		?		?
P38398	K20Q						0.84244				0.831232				0.590345				?		?		?		?		?		?		?		?		?		?		?		?		?		?		?		?
P38398	K20R					-0.478318	0.882894			-0.462231	0.871856			-0.324038	0.375561				?		?		?		?		?		?		?		?		?		?		?		?		?		?		?		?
P38398	K20T					-0.874872	0.773111			-0.863873	0.756336			-0.63673	0.331517				?		?		?		?		?		?		?		?		?		?		?		?		?		?		?		?
P38398	I21F						0.758035				0.74191				0.867663				?		?		?		?		?		?		?		?		?		?		?		?		?		?		?		?
P38398	I21L						0.842362				0.829509				0.796666				?		?		?		?		?		?		?		?		?		?		?		?		?		?		?		?
P38398	I21M						0.789396				0.778723				0.872383				?		?		?		?		?		?		?		?		?		?		?		?		?		?		?		?
P38398	I21N						0.624562				0.611146				0.157564				?		?		?		?		?		?		?		?		?		?		?		?		?		?		?		?
P38398	I21S						0.716344				0.69115				0.551505				?		?		?		?		?		?		?		?		?		?		?		?		?		?		?		?
P38398	I21T					-0.553436	0.735269			-0.575571	0.71653			-0.578693	0.612026				?		?		?		?		?		?		?		?		?		?		?		?		?		?		?		?
P38398	I21V	0.910552	0.888723					-0.0382084				-0.0844858				-0.0406394			?		?		?		?	-0.039358	N	-0.268316	N		?		?		?		?		?		?	-0.0688967	N	-0.266144	N		?		?
P38398	L22F						0.713448				0.719561				0.816309				?		?		?		?		?		?		?		?		?		?		?		?		?		?		?		?
P38398	L22I						0.798001				0.80716				0.648122				?		?		?		?		?		?		?		?		?		?		?		?		?		?		?		?
P38398	L22S	0.730837	0.700683					-1.22504				-1.19585				-1.33624			?		?		?		?	-1.14078	?	-0.869477	?		?		?		?		?		?		?	-1.14276	?	-0.855436	?		?		?
P38398	L22V						0.777129				0.78051				0.627493				?		?		?		?		?		?		?		?		?		?		?		?		?		?		?		?
P38398	E23A						0.866561				0.836068				0.344499				?		?		?		?		?		?		?		?		?		?		?		?		?		?		?		?
P38398	E23D					-0.430031	0.983422			-0.420958	0.95794			-0.170078	0.799867				?		?		?		?		?		?		?		?		?		?		?		?		?		?		?		?
P38398	E23G						0.847826				0.809418				0.361931				?		?		?		?		?		?		?		?		?		?		?		?		?		?		?		?
P38398	E23K						0.944627				0.917316				0.106478				?		?		?		?		?		?		?		?		?		?		?		?		?		?		?		?
P38398	E23Q						0.960763				0.941426				0.667987				?		?		?		?		?		?		?		?		?		?		?		?		?		?		?		?
P38398	E23V					-0.928813	0.748589			-0.906694	0.73701			-0.912883	0.0768195				?		?		?		?		?		?		?		?		?		?		?		?		?		?		?		?
P38398	C24F						0.289584				0.336829				0.191208				?		?		?		?		?		?		?		?		?		?		?		?		?		?		?		?
P38398	C24G						0.219104				0.272069				0.283383				?		?		?		?		?		?		?		?		?		?		?		?		?		?		?		?
P38398	C24R	0.27076	0.238219			-1.56282		-1.54939		-1.52701		-1.51144		-1.4977		-1.56304			?		?		?		?	-1.45469	P	-1.20981	?		?		?		?		?		?		?	-1.44255	P	-1.20135	?		?		?
P38398	C24S						0.280143				0.341884				0.29308				?		?		?		?		?		?		?		?		?		?		?		?		?		?		?		?
P38398	C24W						0.335046				0.372398				0.268869				?		?		?		?		?		?		?		?		?		?		?		?		?		?		?		?
P38398	C24Y						0.302065				0.344451				0.123171			0.302065	P	0.271619	P	0.333632	P	0.335176	P	-1.37831	P	-1.14358	?		?		?		?		?	0.344995	P	0.379638	P	-1.32362	?	-1.12709	?		?		?
P38398	P25A						0.658638				0.655504				0.135482				?		?		?		?		?		?		?		?		?		?		?		?		?		?		?		?
P38398	P25L						0.572266				0.567905				0.25929				?		?		?		?		?		?		?		?		?		?		?		?		?		?		?		?
P38398	P25R					-0.949063	0.661676			-0.952385	0.649179			-1.04008	0.703346				?		?		?		?		?		?		?		?		?		?		?		?		?		?		?		?
P38398	P25S						0.647521				0.647882				0.23301				?		?		?		?		?		?		?		?		?		?		?		?		?		?		?		?
P38398	P25T						0.624983				0.630098				0.266375				?		?		?		?		?		?		?		?		?		?		?		?		?		?		?		?
P38398	I26L						0.6493				0.673816				0.712275				?		?		?		?		?		?		?		?		?		?		?		?		?		?		?		?
P38398	I26M						0.596334				0.62303				0.778358				?		?		?		?		?		?		?		?		?		?		?		?		?		?		?		?
P38398	I26N						0.431501				0.455453				0.133526				?		?		?		?		?		?		?		?		?		?		?		?		?		?		?		?
P38398	I26S						0.523283				0.535456				0.36722				?		?		?		?		?		?		?		?		?		?		?		?		?		?		?		?
P38398	I26T						0.542207				0.560837				0.522647				?		?		?		?		?		?		?		?		?		?		?		?		?		?		?		?
P38398	I26V						0.731132				0.748739				0.806196				?		?		?		?		?		?		?		?		?		?		?		?		?		?		?		?
P38398	C27A	0.363088	0.374216					-1.15085				-1.10197				-0.824761			?		?		?		?		?		?		?		?		?		?		?		?		?		?		?		?
P38398	C27F						0.289584				0.336829				0.191208				?		?		?		?		?		?		?		?		?		?		?		?		?		?		?		?
P38398	C27G						0.219104				0.272069				0.283383				?		?		?		?		?		?		?		?		?		?		?		?		?		?		?		?
P38398	C27R						0.256185				0.302557				0.192474				?		?		?		?		?		?		?		?		?		?		?		?		?		?		?		?
P38398	C27S					-1.28683	0.280143			-1.2312	0.341884			-1.5408	0.29308				?		?		?		?		?		?		?		?		?		?		?		?		?		?		?		?
P38398	C27W						0.335046				0.372398				0.268869				?		?		?		?		?		?		?		?		?		?		?		?		?		?		?		?
P38398	C27Y						0.302065				0.344451				0.123171				?		?		?		?		?		?		?		?		?		?		?		?		?		?		?		?
P38398	L28M					-0.682919	0.796865			-0.654624	0.80716			-0.201362	0.672286				?		?		?		?		?		?		?		?		?		?		?		?		?		?		?		?
P38398	L28P	0.647198	0.666944					-1.35414				-1.28439				-1.41243			?		?		?		?	-1.27909	?	-1.12294	?		?		?		?		?		?		?	-1.24542	?	-1.09599	?		?		?
P38398	L28Q						0.603067				0.616717				0.694447				?		?		?		?		?		?		?		?		?		?		?		?		?		?		?		?
P38398	L28R						0.624082				0.634502				0.0234784				?		?		?		?		?		?		?		?		?		?		?		?		?		?		?		?
P38398	L28V						0.777129				0.78051				0.627493				?		?		?		?		?		?		?		?		?		?		?		?		?		?		?		?
P38398	E29A						0.97483				0.924115				0.329101				?		?		?		?		?		?		?		?		?		?		?		?		?		?		?		?
P38398	E29D					-0.205801	1.09169			-0.214596	1.04599			-0.135164	0.860981				?		?		?		?		?		?		?		?		?		?		?		?		?		?		?		?
P38398	E29G						0.956095				0.897465				0.399851				?		?		?		?		?		?		?		?		?		?		?		?		?		?		?		?
P38398	E29K					-0.34232	1.0529			-0.346901	1.00536			-0.658213	0.125371				?		?		?		?		?		?		?		?		?		?		?		?		?		?		?		?
P38398	E29Q						1.06903				1.02947				0.783178				?		?		?		?		?		?		?		?		?		?		?		?		?		?		?		?
P38398	E29V						0.856857				0.825057				0.0954473				?		?		?		?		?		?		?		?		?		?		?		?		?		?		?		?
P38398	L30F	0.781902	0.816659					-0.760653				-0.716547				-0.504589			?		?		?		?		?		?		?		?		?		?		?		?		?		?		?		?
P38398	L30M						0.871334				0.866146				0.739718				?		?		?		?		?		?		?		?		?		?		?		?		?		?		?		?
P38398	L30S						0.746772				0.727787				0.433357				?		?		?		?		?		?		?		?		?		?		?		?		?		?		?		?
P38398	L30V						0.851599				0.839496				0.739772				?		?		?		?		?		?		?		?		?		?		?		?		?		?		?		?
P38398	L30W						0.730357				0.712543				0.79215				?		?		?		?		?		?		?		?		?		?		?		?		?		?		?		?
P38398	I31F					-0.435981	0.730859			-0.423225	0.717724			-0.646645	0.852721				?		?		?		?		?		?		?		?		?		?		?		?		?		?		?		?
P38398	I31L						0.815186				0.805323				0.792949				?		?		?		?		?		?		?		?		?		?		?		?		?		?		?		?
P38398	I31M	0.744668	0.782093					-0.262577				-0.275034				-0.149299			?		?		?		?	-0.273592	N	-0.67475	N		?		?		?		?		?		?	-0.274847	N	-0.657889	N		?		?
P38398	I31N						0.597387				0.58696				0.154905				?		?		?		?		?		?		?		?		?		?		?		?		?		?		?		?
P38398	I31S					-0.683769	0.689168			-0.710522	0.666963			-0.719999	0.543741				?		?		?		?		?		?		?		?		?		?		?		?		?		?		?		?
P38398	I31T						0.708093				0.692344				0.59972				?		?		?		?		?		?		?		?		?		?		?		?		?		?		?		?
P38398	I31V						0.897018				0.880246				0.97298				?		?		?		?		?		?		?		?		?		?		?		?		?		?		?		?
P38398	K32E						0.960473				0.922378				0.131988				?		?		?		?		?		?		?		?		?		?		?		?		?		?		?		?
P38398	K32M						0.826532				0.80175				0.679665				?		?		?		?		?		?		?		?		?		?		?		?		?		?		?		?
P38398	K32N					-0.42742	0.93062			-0.433208	0.888106			-0.195221	0.857887				?		?		?		?		?		?		?		?		?		?		?		?		?		?		?		?
P38398	K32Q						0.950803				0.916026				0.678876				?		?		?		?		?		?		?		?		?		?		?		?		?		?		?		?
P38398	K32R						0.991257				0.95665				0.388975				?		?		?		?		?		?		?		?		?		?		?		?		?		?		?		?
P38398	K32T						0.881474				0.84113				0.31468				?		?		?		?		?		?		?		?		?		?		?		?		?		?		?		?
P38398	E33A					-0.716385	0.896626			-0.709185	0.858747			-0.364203	0.341933				?		?		?		?		?		?		?		?		?		?		?		?		?		?		?		?
P38398	E33D						1.01349				0.980618				0.853803				?		?		?		?		?		?		?		?		?		?		?		?		?		?		?		?
P38398	E33G						0.877891				0.832096				0.392805				?		?		?		?		?		?		?		?		?		?		?		?		?		?		?		?
P38398	E33K						0.974693				0.939994				0.118178				?		?		?		?		?		?		?		?		?		?		?		?		?		?		?		?
P38398	E33Q					-0.296368	0.990829			-0.299981	0.964104			-0.170869	0.739169			0.990829	N	1.01053	N	0.94272	N	0.958985	N	-0.290149	N	-0.379754	N		?		?		?		?	0.963775	N	0.952403	N	-0.30122	N	-0.361779	N		?		?
P38398	E33V						0.778654				0.759688				0.0878792				?		?		?		?		?		?		?		?		?		?		?		?		?		?		?		?
P38398	P34A						0.546996				0.568503				0.100175				?		?		?		?		?		?		?		?		?		?		?		?		?		?		?		?
P38398	P34H						0.503313				0.524069				0.170582				?		?		?		?		?		?		?		?		?		?		?		?		?		?		?		?
P38398	P34L						0.460624				0.480904				0.271005				?		?		?		?		?		?		?		?		?		?		?		?		?		?		?		?
P38398	P34R						0.550033				0.562178				0.604353				?		?		?		?		?		?		?		?		?		?		?		?		?		?		?		?
P38398	P34S						0.535879				0.560882				0.190875				?		?		?		?		?		?		?		?		?		?		?		?		?		?		?		?
P38398	P34T					-1.16879	0.513341			-1.09833	0.543097			-0.984055	0.180033				?		?		?		?		?		?		?		?		?		?		?		?		?		?		?		?
P38398	V35A					-1.02318	0.648259			-0.99366	0.660903			-0.711097	0.766252				?		?		?		?		?		?		?		?		?		?		?		?		?		?		?		?
P38398	V35D						0.450189				0.478056				0.589807				?		?		?		?		?		?		?		?		?		?		?		?		?		?		?		?
P38398	V35F					-1.16651	0.584395			-1.11084	0.599954			-1.67778	0.39749				?		?		?		?		?		?		?		?		?		?		?		?		?		?		?		?
P38398	V35G						0.524592				0.53268				0.418768				?		?		?		?		?		?		?		?		?		?		?		?		?		?		?		?
P38398	V35I						0.771971				0.789126				0.740764				?		?		?		?		?		?		?		?		?		?		?		?		?		?		?		?
P38398	V35L						0.669267				0.687554				0.586657				?		?		?		?		?		?		?		?		?		?		?		?		?		?		?		?
P38398	S36A					-0.541005	0.972105			-0.518749	0.944944			-0.189281	0.520308				?		?		?		?		?		?		?		?		?		?		?		?		?		?		?		?
P38398	S36T						0.995711				0.962729				0.701931				?		?		?		?		?		?		?		?		?		?		?		?		?		?		?		?
P38398	T37A						0.650904				0.662967				0.0649065				?		?		?		?		?		?		?		?		?		?		?		?		?		?		?		?
P38398	T37I						0.603129				0.618532				0.518143				?		?		?		?		?		?		?		?		?		?		?		?		?		?		?		?
P38398	T37K						0.622484				0.632506				0.313752			0.622484	N	0.6142	N	0.659001	N	0.640353	N	-1.06834	?	-0.813627	?		?		?		?		?	0.632609	N	0.667947	N	-1.06338	?	-0.799781	?		?		?
P38398	T37P						0.5596				0.582963				0.186978				?		?		?		?		?		?		?		?		?		?		?		?		?		?		?		?
P38398	T37R	0.701481	0.645181					-1.15736				-1.12971				-1.47233			?		?		?		?	-1.07336	?	-0.812674	?		?		?		?		?		?		?	-1.07219	?	-0.799657	?		?		?
P38398	T37S						0.691616				0.706132				0.566422				?		?		?		?		?		?		?		?		?		?		?		?		?		?		?		?
P38398	K38E						0.837025				0.826205				0.0948159				?		?		?		?		?		?		?		?		?		?		?		?		?		?		?		?
P38398	K38M						0.703083				0.705577				0.695877				?		?		?		?		?		?		?		?		?		?		?		?		?		?		?		?
P38398	K38N	0.783778	0.769817					-0.824474				-0.79684				-0.422498			?		?		?		?	-0.767996	?	-0.360619	N		?		?		?		?		?		?	-0.757581	?	-0.364258	N		?		?
P38398	K38Q						0.827355				0.819854				0.567774				?		?		?		?		?		?		?		?		?		?		?		?		?		?		?		?
P38398	K38R						0.867809				0.860477				0.368814				?		?		?		?		?		?		?		?		?		?		?		?		?		?		?		?
P38398	K38T						0.758026				0.744957				0.330615				?		?		?		?		?		?		?		?		?		?		?		?		?		?		?		?
P38398	C39F						0.289584				0.336829				0.191208				?		?		?		?		?		?		?		?		?		?		?		?		?		?		?		?
P38398	C39G					-1.57764	0.219104			-1.50432	0.272069			-1.43921	0.283383				?		?		?		?		?		?		?		?		?		?		?		?		?		?		?		?
P38398	C39R						0.256185				0.302557				0.192474			0.256185	P	0.230709	P	0.26908	P	0.228587	P	-1.45469	P	-1.2799	?		?		?		?		?	0.303089	P	0.28588	P	-1.44255	P	-1.26709	?		?		?
P38398	C39S						0.280143				0.341884				0.29308			0.280143	P	0.312528	P	0.321872	P	0.359912	P	-1.20902	?	-1.04728	?		?		?		?		?	0.342614	P	0.354076	P	-1.18097	?	-1.03118	?		?		?
P38398	C39W						0.335046				0.372398				0.268869				?		?		?		?		?		?		?		?		?		?		?		?		?		?		?		?
P38398	C39Y	0.354346	0.283394			-1.47455		-1.46466		-1.39565		-1.38617		-1.54624		-1.59578			?		?		?		?	-1.37831	P	-1.21367	?		?		?		?		?		?		?	-1.32362	?	-1.19283	?		?		?
P38398	D40A						0.496896				0.520543				0.0370527				?		?		?		?		?		?		?		?		?		?		?		?		?		?		?		?
P38398	D40E						0.695824				0.716067				0.644091				?		?		?		?		?		?		?		?		?		?		?		?		?		?		?		?
P38398	D40G						0.581183				0.595466				0.181763				?		?		?		?		?		?		?		?		?		?		?		?		?		?		?		?
P38398	D40H					-1.16847	0.553977			-1.12012	0.57514			-1.54073	0.13111				?		?		?		?		?		?		?		?		?		?		?		?		?		?		?		?
P38398	D40N						0.622427				0.648766				0.309563				?		?		?		?		?		?		?		?		?		?		?		?		?		?		?		?
P38398	D40V					-1.40858	0.425818			-1.35732	0.457053			-1.76838	0.591668				?		?		?		?		?		?		?		?		?		?		?		?		?		?		?		?
P38398	D40Y						0.486907				0.502785				0.426119				?		?		?		?		?		?		?		?		?		?		?		?		?		?		?		?
P38398	H41D						0.304631				0.360252				0.0621869				?		?		?		?		?		?		?		?		?		?		?		?		?		?		?		?
P38398	H41L					-1.54439	0.164369			-1.47373	0.232002			-0.919367	0.0428583				?		?		?		?		?		?		?		?		?		?		?		?		?		?		?		?
P38398	H41N						0.399802				0.455473				0.220324				?		?		?		?		?		?		?		?		?		?		?		?		?		?		?		?
P38398	H41P						0.255772				0.310736				0.0903228				?		?		?		?		?		?		?		?		?		?		?		?		?		?		?		?
P38398	H41Q						0.319326				0.381821				0.12612				?		?		?		?		?		?		?		?		?		?		?		?		?		?		?		?
P38398	H41R	0.387019	0.37492					-1.1507				-1.11848				-0.947211			?		?		?		?	-1.08724	?	-0.8573	?		?		?		?		?		?		?	-1.07799	?	-0.845732	?		?		?
P38398	H41Y					-0.882004	0.452692			-0.866089	0.50753			-1.04029	0.158174				?		?		?		?		?		?		?		?		?		?		?		?		?		?		?		?
P38398	I42K						0.553777				0.554855				0.789328				?		?		?		?		?		?		?		?		?		?		?		?		?		?		?		?
P38398	I42L						0.801253				0.794814				0.792822				?		?		?		?		?		?		?		?		?		?		?		?		?		?		?		?
P38398	I42M						0.748287				0.744027				0.868806				?		?		?		?		?		?		?		?		?		?		?		?		?		?		?		?
P38398	I42R						0.575504				0.571369				0.013588				?		?		?		?		?		?		?		?		?		?		?		?		?		?		?		?
P38398	I42T						0.69416				0.681834				0.597682				?		?		?		?		?		?		?		?		?		?		?		?		?		?		?		?
P38398	I42V	0.842261	0.825722					-0.082537				-0.125881				-0.0637419			?		?		?		?	-0.0814787	N	-0.351131	N		?		?		?		?		?		?	-0.109287	N	-0.343735	N		?		?
P38398	F43C					-1.44016	0.308539			-1.38055	0.353165			-1.40072	0.199025				?		?		?		?		?		?		?		?		?		?		?		?		?		?		?		?
P38398	F43I						0.350374				0.406465				0.607314				?		?		?		?		?		?		?		?		?		?		?		?		?		?		?		?
P38398	F43L						0.350146				0.406465				0.608353				?		?		?		?		?		?		?		?		?		?		?		?		?		?		?		?
P38398	F43S						0.327151				0.369679				0.20257				?		?		?		?		?		?		?		?		?		?		?		?		?		?		?		?
P38398	F43V						0.328956				0.379815				0.236106				?		?		?		?		?		?		?		?		?		?		?		?		?		?		?		?
P38398	F43Y						0.494009				0.552473				0.391864				?		?		?		?		?		?		?		?		?		?		?		?		?		?		?		?
P38398	C44F	0.301225	0.278734					-1.43746				-1.37699				-1.3792			?		?		?		?	-1.35506	P	-1.14786	?		?		?		?		?		?		?	-1.31955	?	-1.13331	?		?		?
P38398	C44G					-1.57764	0.219104			-1.50432	0.272069			-1.43921	0.283383				?		?		?		?		?		?		?		?		?		?		?		?		?		?		?		?
P38398	C44R						0.256185				0.302557				0.192474				?		?		?		?		?		?		?		?		?		?		?		?		?		?		?		?
P38398	C44S	0.290173	0.322523					-1.26346				-1.20735				-1.36206			?		?		?		?	-1.20902	?	-1.00811	?		?		?		?		?		?		?	-1.18097	?	-0.99473	?		?		?
P38398	C44W					-1.45205	0.335046			-1.41644	0.372398			-1.99919	0.268869				?		?		?		?		?		?		?		?		?		?		?		?		?		?		?		?
P38398	C44Y					-1.47455	0.302065			-1.39565	0.344451			-1.54624	0.123171			0.302065	P	0.271619	P	0.312913	P	0.314276	P	-1.37831	P	-1.17451	?		?		?		?		?	0.344995	P	0.362087	P	-1.32362	?	-1.15637	?		?		?
P38398	K45E						1.0916				1.03242				0.141568				?		?		?		?		?		?		?		?		?		?		?		?		?		?		?		?
P38398	K45I						0.852862				0.81022				0.64592				?		?		?		?		?		?		?		?		?		?		?		?		?		?		?		?
P38398	K45N	1.09069	1.06111					-0.268195				-0.285623				-0.0308298			?		?		?		?	-0.251711	N	-0.357867	N		?		?		?		?		?		?	-0.256767	N	-0.35977	N		?		?
P38398	K45Q	1.11116	1.11258					-0.109854				-0.143523				-0.0480394			?		?		?		?	-0.108705	N	-0.211719	N		?		?		?		?		?		?	-0.13038	N	-0.216685	N		?		?
P38398	K45R					0.0151516	1.12238			-0.00804801	1.06669			0.0131205	0.370534				?		?		?		?		?		?		?		?		?		?		?		?		?		?		?		?
P38398	K45T						1.0126				0.951173				0.292351			1.0126	N	1.00189	N	0.9012	N	0.884783	N	-0.355698	N	-0.462126	N		?		?		?		?	0.950448	N	0.874823	N	-0.372987	N	-0.466294	N		?		?
P38398	F46C						0.308539				0.353165				0.199025				?		?		?		?		?		?		?		?		?		?		?		?		?		?		?		?
P38398	F46I					-1.16515	0.350374			-1.09514	0.406465			-1.14668	0.607314				?		?		?		?		?		?		?		?		?		?		?		?		?		?		?		?
P38398	F46L					-1.16315	0.350146			-1.09514	0.406465			-1.16061	0.608353				?		?		?		?		?		?		?		?		?		?		?		?		?		?		?		?
P38398	F46S						0.327151				0.369679				0.20257				?		?		?		?		?		?		?		?		?		?		?		?		?		?		?		?
P38398	F46V					-1.29824	0.328956			-1.23785	0.379815			-1.52158	0.236106				?		?		?		?		?		?		?		?		?		?		?		?		?		?		?		?
P38398	F46Y						0.494009				0.552473				0.391864				?		?		?		?		?		?		?		?		?		?		?		?		?		?		?		?
P38398	C47F						0.289584				0.336829				0.191208			0.289584	P	0.271619	P	0.332115	P	0.326002	P	-1.35506	P	-1.13326	?		?		?		?		?	0.337403	P	0.3636	P	-1.31955	?	-1.1193	?		?		?
P38398	C47G	0.224318	0.235428					-1.54889				-1.47471				-1.42985			?		?		?		?	-1.47125	P	-1.26134	?		?		?		?		?		?		?	-1.42629	P	-1.24542	?		?		?
P38398	C47R						0.256185				0.302557				0.192474				?		?		?		?		?		?		?		?		?		?		?		?		?		?		?		?
P38398	C47S					-1.28683	0.280143			-1.2312	0.341884			-1.5408	0.29308				?		?		?		?		?		?		?		?		?		?		?		?		?		?		?		?
P38398	C47W						0.335046				0.372398				0.268869				?		?		?		?		?		?		?		?		?		?		?		?		?		?		?		?
P38398	C47Y						0.302065				0.344451				0.123171			0.302065	P	0.271619	P	0.324508	P	0.326002	P	-1.37831	P	-1.1599	?		?		?		?		?	0.344995	P	0.372366	P	-1.32362	?	-1.14236	?		?		?
P38398	M48I						0.356631				0.412431				0.637913				?		?		?		?		?		?		?		?		?		?		?		?		?		?		?		?
P38398	M48K						0.266916				0.324831				0.51307				?		?		?		?		?		?		?		?		?		?		?		?		?		?		?		?
P38398	M48L						0.40846				0.463217				0.600722				?		?		?		?		?		?		?		?		?		?		?		?		?		?		?		?
P38398	M48R					-0.967555	0.288643			-0.977484	0.341346			-1.61014	0.0275856				?		?		?		?		?		?		?		?		?		?		?		?		?		?		?		?
P38398	M48T					-1.00573	0.304277			-0.984101	0.350238			-0.694573	0.282706				?		?		?		?		?		?		?		?		?		?		?		?		?		?		?		?
P38398	M48V					-0.749036	0.39018			-0.723272	0.436567			-0.456863	0.41318				?		?		?		?		?		?		?		?		?		?		?		?		?		?		?		?
P38398	L49M	0.886204	0.914482					-0.481815				-0.470604				-0.142943			?		?		?		?		?		?		?		?		?		?		?		?		?		?		?		?
P38398	L49P					-1.17376	0.669131			-1.12288	0.655405			-1.35536	0.279892				?		?		?		?		?		?		?		?		?		?		?		?		?		?		?		?
P38398	L49Q						0.677537				0.675703				0.721642				?		?		?		?		?		?		?		?		?		?		?		?		?		?		?		?
P38398	L49R						0.698551				0.693488				0.0281573			0.698551	N	0.735964	N	0.616647	N	0.617632	N	-0.913385	?	-0.904491	?		?		?		?		?	0.693382	N	0.611887	N	-0.939171	?	-0.889744	?		?		?
P38398	L49V					-0.626214	0.851599			-0.609731	0.839496			-0.409068	0.739772				?		?		?		?		?		?		?		?		?		?		?		?		?		?		?		?
P38398	K50E						0.956597				0.919454				0.130846				?		?		?		?		?		?		?		?		?		?		?		?		?		?		?		?
P38398	K50I						0.71786				0.697253				0.747624				?		?		?		?		?		?		?		?		?		?		?		?		?		?		?		?
P38398	K50N						0.926744				0.885182				0.862766				?		?		?		?		?		?		?		?		?		?		?		?		?		?		?		?
P38398	K50Q					-0.28453	0.946927			-0.305462	0.913103			-0.200089	0.676485				?		?		?		?		?		?		?		?		?		?		?		?		?		?		?		?
P38398	K50R					-0.162648	0.987381			-0.173157	0.953726			-0.159246	0.389237				?		?		?		?		?		?		?		?		?		?		?		?		?		?		?		?
P38398	K50T						0.877598				0.838206				0.316284				?		?		?		?		?		?		?		?		?		?		?		?		?		?		?		?
P38398	L51F						0.713448				0.719561				0.816309				?		?		?		?		?		?		?		?		?		?		?		?		?		?		?		?
P38398	L51H						0.545948				0.56085				0.0577835				?		?		?		?		?		?		?		?		?		?		?		?		?		?		?		?
P38398	L51I					-0.692945	0.798001			-0.654624	0.80716			-0.175173	0.648122				?		?		?		?		?		?		?		?		?		?		?		?		?		?		?		?
P38398	L51P						0.594661				0.596419				0.284999				?		?		?		?		?		?		?		?		?		?		?		?		?		?		?		?
P38398	L51R					-1.18769	0.624082			-1.17628	0.634502			-1.15177	0.0234784				?		?		?		?		?		?		?		?		?		?		?		?		?		?		?		?
P38398	L51V						0.777129				0.78051				0.627493				?		?		?		?		?		?		?		?		?		?		?		?		?		?		?		?
P38398	L52F	0.66773	0.717579			-0.975781		-0.966974		-0.914508		-0.905524		-0.664447		-0.582708			?		?		?		?	-0.916893	?	-0.748763	?		?		?		?		?		?		?	-0.887273	?	-0.723067	N		?		?
P38398	L52H					-1.3476	0.545948			-1.28401	0.56085			-0.821709	0.0577835				?		?		?		?		?		?		?		?		?		?		?		?		?		?		?		?
P38398	L52I					-0.692945	0.798001			-0.654624	0.80716			-0.175173	0.648122			0.798001	N	0.826853	N	0.836893	N	0.869197	N	-0.661073	N	-0.481196	N		?		?		?		?	0.807259	N	0.86156	N	-0.651444	N	-0.459337	N		?		?
P38398	L52P					-1.3784	0.594661			-1.31048	0.596419			-1.42559	0.284999				?		?		?		?		?		?		?		?		?		?		?		?		?		?		?		?
P38398	L52R					-1.18769	0.624082			-1.17628	0.634502			-1.15177	0.0234784				?		?		?		?		?		?		?		?		?		?		?		?		?		?		?		?
P38398	L52V						0.777129				0.78051				0.627493				?		?		?		?		?		?		?		?		?		?		?		?		?		?		?		?
P38398	N53D						0.964898				0.926328				0.700998				?		?		?		?		?		?		?		?		?		?		?		?		?		?		?		?
P38398	N53H						0.991619				0.947923				0.498285				?		?		?		?		?		?		?		?		?		?		?		?		?		?		?		?
P38398	N53I					-0.665039	0.79044			-0.690426	0.752399			-0.626782	0.161911				?		?		?		?		?		?		?		?		?		?		?		?		?		?		?		?
P38398	N53K						0.969648				0.918732				0.817416				?		?		?		?		?		?		?		?		?		?		?		?		?		?		?		?
P38398	N53S						0.993816				0.949194				0.313071				?		?		?		?		?		?		?		?		?		?		?		?		?		?		?		?
P38398	N53T						0.9079				0.873001				0.534175				?		?		?		?		?		?		?		?		?		?		?		?		?		?		?		?
P38398	N53Y						0.873037				0.824781				0.136828				?		?		?		?		?		?		?		?		?		?		?		?		?		?		?		?
P38398	Q54E						1.04494				0.998396				0.890458				?		?		?		?		?		?		?		?		?		?		?		?		?		?		?		?
P38398	Q54H						0.940451				0.895553				0.523827				?		?		?		?		?		?		?		?		?		?		?		?		?		?		?		?
P38398	Q54K						1.01914				0.967935				0.690633				?		?		?		?		?		?		?		?		?		?		?		?		?		?		?		?
P38398	Q54L						0.842613				0.801602				0.641771				?		?		?		?		?		?		?		?		?		?		?		?		?		?		?		?
P38398	Q54P						0.920617				0.870173				0.111428				?		?		?		?		?		?		?		?		?		?		?		?		?		?		?		?
P38398	Q54R						1.04086				0.984449				0.203975				?		?		?		?		?		?		?		?		?		?		?		?		?		?		?		?
P38398	K55E						0.938159				0.905547				0.124991				?		?		?		?		?		?		?		?		?		?		?		?		?		?		?		?
P38398	K55M					-0.589171	0.804218			-0.612146	0.784919			-0.261193	0.69144				?		?		?		?		?		?		?		?		?		?		?		?		?		?		?		?
P38398	K55N						0.908307				0.871275				0.883172				?		?		?		?		?		?		?		?		?		?		?		?		?		?		?		?
P38398	K55Q						0.928489				0.899195				0.662618				?		?		?		?		?		?		?		?		?		?		?		?		?		?		?		?
P38398	K55R						0.968944				0.939819				0.389215				?		?		?		?		?		?		?		?		?		?		?		?		?		?		?		?
P38398	K55T					-0.632173	0.85916			-0.64145	0.824299			-0.429754	0.322872				?		?		?		?		?		?		?		?		?		?		?		?		?		?		?		?
P38398	K56E						0.85211				0.837584				0.101083				?		?		?		?		?		?		?		?		?		?		?		?		?		?		?		?
P38398	K56I						0.613373				0.615383				0.795982				?		?		?		?		?		?		?		?		?		?		?		?		?		?		?		?
P38398	K56N						0.822257				0.803311				0.911271				?		?		?		?		?		?		?		?		?		?		?		?		?		?		?		?
P38398	K56Q						0.84244				0.831232				0.590345				?		?		?		?		?		?		?		?		?		?		?		?		?		?		?		?
P38398	K56R					-0.478318	0.882894			-0.462231	0.871856			-0.324038	0.375561				?		?		?		?		?		?		?		?		?		?		?		?		?		?		?		?
P38398	K56T					-0.874872	0.773111			-0.863873	0.756336			-0.63673	0.331517				?		?		?		?		?		?		?		?		?		?		?		?		?		?		?		?
P38398	G57A						0.765593				0.749129				0.568669				?		?		?		?		?		?		?		?		?		?		?		?		?		?		?		?
P38398	G57R						0.79607				0.750452				0.788913				?		?		?		?		?		?		?		?		?		?		?		?		?		?		?		?
P38398	G57V						0.671883				0.645042				0.512081				?		?		?		?		?		?		?		?		?		?		?		?		?		?		?		?
P38398	P58A					-0.262464	0.883023			-0.275375	0.834824			-0.632809	0.163789			0.883023	N	0.895187	N	0.594613	N	0.632381	N	-0.250484	N	-0.82379	?		?		?		?		?	0.834297	N	0.623604	N	-0.240617	N	-0.807711	?		?		?
P38398	P58H					-0.398606	0.83934			-0.404844	0.790389			-0.0575891	0.308537				?		?		?		?		?		?		?		?		?		?		?		?		?		?		?		?
P38398	P58L						0.79665				0.747224				0.194595				?		?		?		?		?		?		?		?		?		?		?		?		?		?		?		?
P38398	P58R						0.88606				0.828499				0.679055				?		?		?		?		?		?		?		?		?		?		?		?		?		?		?		?
P38398	P58T						0.849368				0.809417				0.344876				?		?		?		?		?		?		?		?		?		?		?		?		?		?		?		?
P38398	S59A						1.19565				1.12363				0.703036				?		?		?		?		?		?		?		?		?		?		?		?		?		?		?		?
P38398	S59L					-0.379164	1.11216			-0.419363	1.02844			-0.50475	0.588488				?		?		?		?		?		?		?		?		?		?		?		?		?		?		?		?
P38398	S59P						1.10978				1.03603				0.255812				?		?		?		?		?		?		?		?		?		?		?		?		?		?		?		?
P38398	S59T						1.21926				1.14142				0.785455				?		?		?		?		?		?		?		?		?		?		?		?		?		?		?		?
P38398	Q60E						0.950284				0.919183				0.845574				?		?		?		?		?		?		?		?		?		?		?		?		?		?		?		?
P38398	Q60H						0.845792				0.81634				0.488214				?		?		?		?		?		?		?		?		?		?		?		?		?		?		?		?
P38398	Q60K						0.924478				0.888722				0.677923				?		?		?		?		?		?		?		?		?		?		?		?		?		?		?		?
P38398	Q60L						0.747953				0.722389				0.689757				?		?		?		?		?		?		?		?		?		?		?		?		?		?		?		?
P38398	Q60P					-0.408535	0.825958			-0.422947	0.79096			-0.706186	0.106682				?		?		?		?		?		?		?		?		?		?		?		?		?		?		?		?
P38398	Q60R						0.946205				0.905236				0.206545				?		?		?		?		?		?		?		?		?		?		?		?		?		?		?		?
P38398	C61F						0.289584				0.336829				0.191208				?		?		?		?		?		?		?		?		?		?		?		?		?		?		?		?
P38398	C61G	0.224318	0.235428			-1.57764		-1.54889		-1.50432		-1.47471		-1.43921		-1.42985			?		?		?		?	-1.47125	P	-1.26663	?		?		?		?		?		?		?	-1.42629	P	-1.25092	?		?		?
P38398	C61R						0.256185				0.302557				0.192474			0.256185	P	0.230709	P	0.292168	P	0.251722	P	-1.45469	P	-1.23142	?		?		?		?		?	0.303089	P	0.303068	P	-1.44255	P	-1.22213	?		?		?
P38398	C61S						0.280143				0.341884				0.29308				?		?		?		?		?		?		?		?		?		?		?		?		?		?		?		?
P38398	C61W						0.335046				0.372398				0.268869				?		?		?		?		?		?		?		?		?		?		?		?		?		?		?		?
P38398	C61Y						0.302065				0.344451				0.123171			0.302065	P	0.271619	P	0.316045	P	0.317384	P	-1.37831	P	-1.16519	?		?		?		?		?	0.344995	P	0.363955	P	-1.32362	?	-1.14786	?		?		?
P38398	P62A						0.546996				0.568503				0.100175				?		?		?		?		?		?		?		?		?		?		?		?		?		?		?		?
P38398	P62H						0.503313				0.524069				0.170582				?		?		?		?		?		?		?		?		?		?		?		?		?		?		?		?
P38398	P62L						0.460624				0.480904				0.271005				?		?		?		?		?		?		?		?		?		?		?		?		?		?		?		?
P38398	P62R						0.550033				0.562178				0.604353				?		?		?		?		?		?		?		?		?		?		?		?		?		?		?		?
P38398	P62S						0.535879				0.560882				0.190875				?		?		?		?		?		?		?		?		?		?		?		?		?		?		?		?
P38398	P62T					-1.16879	0.513341			-1.09833	0.543097			-0.984055	0.180033				?		?		?		?		?		?		?		?		?		?		?		?		?		?		?		?
P38398	L63F						0.79525				0.784078				0.872156			0.79525	N	0.824758	N	0.702795	N	0.753483	N	-0.699391	N	-0.719852	N		?		?		?		?	0.78397	N	0.741027	N	-0.675703	N	-0.696076	N		?		?
P38398	L63I						0.879804				0.871677				0.722109				?		?		?		?		?		?		?		?		?		?		?		?		?		?		?		?
P38398	L63S						0.754105				0.733318				0.446562				?		?		?		?		?		?		?		?		?		?		?		?		?		?		?		?
P38398	L63V						0.858932				0.845027				0.754449				?		?		?		?		?		?		?		?		?		?		?		?		?		?		?		?
P38398	C64F					-1.44993	0.289584			-1.38997	0.336829			-1.40259	0.191208				?		?		?		?		?		?		?		?		?		?		?		?		?		?		?		?
P38398	C64G						0.219104				0.272069				0.283383			0.219104	P	0.230709	P	0.186012	P	0.21596	P	-1.47125	P	-1.33657	P		?		?		?		?	0.272721	P	0.234372	P	-1.42629	P	-1.31602	?		?		?
P38398	C64R					-1.56282	0.256185			-1.52701	0.302557			-1.4977	0.192474			0.256185	P	0.230709	P	0.256533	P	0.21596	P	-1.45469	P	-1.30135	?		?		?		?		?	0.303089	P	0.275712	P	-1.44255	P	-1.28722	?		?		?
P38398	C64S						0.280143				0.341884				0.29308				?		?		?		?		?		?		?		?		?		?		?		?		?		?		?		?
P38398	C64W						0.335046				0.372398				0.268869				?		?		?		?		?		?		?		?		?		?		?		?		?		?		?		?
P38398	C64Y						0.302065				0.344451				0.123171				?		?		?		?		?		?		?		?		?		?		?		?		?		?		?		?
P38398	K65E					-0.847806	0.770533			-0.813257	0.773261			-0.988654	0.075413				?		?		?		?		?		?		?		?		?		?		?		?		?		?		?		?
P38398	K65M						0.636592				0.652633				0.670831				?		?		?		?		?		?		?		?		?		?		?		?		?		?		?		?
P38398	K65N						0.740681				0.738989				0.886133				?		?		?		?		?		?		?		?		?		?		?		?		?		?		?		?
P38398	K65Q					-0.833742	0.760863			-0.80853	0.766909			-0.732791	0.493982				?		?		?		?		?		?		?		?		?		?		?		?		?		?		?		?
P38398	K65R						0.801317				0.807533				0.343122				?		?		?		?		?		?		?		?		?		?		?		?		?		?		?		?
P38398	K65T						0.691534				0.692013				0.320795				?		?		?		?		?		?		?		?		?		?		?		?		?		?		?		?
P38398	N66D						0.958174				0.917132				0.716329				?		?		?		?		?		?		?		?		?		?		?		?		?		?		?		?
P38398	N66H						0.984895				0.938727				0.493069				?		?		?		?		?		?		?		?		?		?		?		?		?		?		?		?
P38398	N66I						0.783716				0.743203				0.162579				?		?		?		?		?		?		?		?		?		?		?		?		?		?		?		?
P38398	N66K						0.962924				0.909536				0.758173				?		?		?		?		?		?		?		?		?		?		?		?		?		?		?		?
P38398	N66S					-0.0540259	0.987092			-0.0914341	0.939998			-0.154431	0.308813				?		?		?		?		?		?		?		?		?		?		?		?		?		?		?		?
P38398	N66T						0.901176				0.863805				0.543204				?		?		?		?		?		?		?		?		?		?		?		?		?		?		?		?
P38398	N66Y						0.866313				0.815585				0.139297				?		?		?		?		?		?		?		?		?		?		?		?		?		?		?		?
P38398	D67A					-0.294282	0.926359			-0.317781	0.866148			-0.186741	0.066323				?		?		?		?		?		?		?		?		?		?		?		?		?		?		?		?
P38398	D67E	1.13855	1.12416			0.236293		0.229826		0.186862		0.178722		-0.0925147		-0.0850159			?		?		?		?	0.204581	N	0.298438	N		?		?		?		?		?		?	0.185651	N	0.260474	N		?		?
P38398	D67G						1.01065				0.94107				0.155078				?		?		?		?		?		?		?		?		?		?		?		?		?		?		?		?
P38398	D67H						0.98344				0.920745				0.278584				?		?		?		?		?		?		?		?		?		?		?		?		?		?		?		?
P38398	D67N					0.105825	1.05189			0.0744079	0.994371			-0.225539	0.751834				?		?		?		?		?		?		?		?		?		?		?		?		?		?		?		?
P38398	D67V						0.855281				0.802658				0.245822				?		?		?		?		?		?		?		?		?		?		?		?		?		?		?		?
P38398	D67Y	0.881655	0.875523					-0.405569				-0.443022				-0.233789			?		?		?		?	-0.393602	N	-0.314363	N		?		?		?		?		?		?	-0.406973	N	-0.351176	N		?		?
P38398	I68K	0.261373	0.488828					-1.05981				-1.05191				-0.793422			?		?		?		?	-1.02531	?	-0.955679	?		?		?		?		?		?		?	-1.03506	?	-0.95388	?		?		?
P38398	I68L						0.705703				0.719417				0.75138				?		?		?		?		?		?		?		?		?		?		?		?		?		?		?		?
P38398	I68M						0.652737				0.668631				0.821599				?		?		?		?		?		?		?		?		?		?		?		?		?		?		?		?
P38398	I68R						0.479954				0.495972				0.0113859			0.479954	P	0.522162	P	0.475388	P	0.491035	P	-1.03034	?	-0.954727	?		?		?		?		?	0.496131	P	0.458633	P	-1.04387	?	-0.953755	?		?		?
P38398	I68T					-0.869833	0.59861			-0.866271	0.606438			-0.944635	0.556416				?		?		?		?		?		?		?		?		?		?		?		?		?		?		?		?
P38398	I68V						0.787534				0.79434				0.873325				?		?		?		?		?		?		?		?		?		?		?		?		?		?		?		?
P38398	T69A						0.650904				0.662967				0.0649065				?		?		?		?		?		?		?		?		?		?		?		?		?		?		?		?
P38398	T69I						0.603129				0.618532				0.518143				?		?		?		?		?		?		?		?		?		?		?		?		?		?		?		?
P38398	T69N					-0.995782	0.609883			-0.950589	0.63375			-0.819539	0.316297			0.609883	N	0.65511	N	0.67472	N	0.720815	N	-0.936945	?	-0.659136	N		?		?		?		?	0.634024	N	0.688436	N	-0.922761	?	-0.646057	N		?		?
P38398	T69P						0.5596				0.582963				0.186978				?		?		?		?		?		?		?		?		?		?		?		?		?		?		?		?
P38398	T69S						0.691616				0.706132				0.566422				?		?		?		?		?		?		?		?		?		?		?		?		?		?		?		?
P38398	K70E					-0.632922	0.847396			-0.616305	0.834028			-0.800213	0.0991392				?		?		?		?		?		?		?		?		?		?		?		?		?		?		?		?
P38398	K70I						0.608659				0.611827				0.795348				?		?		?		?		?		?		?		?		?		?		?		?		?		?		?		?
P38398	K70N						0.817543				0.799756				0.911502				?		?		?		?		?		?		?		?		?		?		?		?		?		?		?		?
P38398	K70Q					-0.618858	0.837726			-0.611578	0.827676			-0.511514	0.583477				?		?		?		?		?		?		?		?		?		?		?		?		?		?		?		?
P38398	K70R						0.87818				0.8683				0.373582				?		?		?		?		?		?		?		?		?		?		?		?		?		?		?		?
P38398	K70T					-0.893529	0.768397			-0.880915	0.75278			-0.648197	0.331376				?		?		?		?		?		?		?		?		?		?		?		?		?		?		?		?
P38398	R71G	0.35668	0.448392					-1.38377				-1.35304				-1.51265			?		?		?		?	-1.26559	?	-1.0019	?		?		?		?		?		?		?	-1.25547	?	-0.988833	?		?		?
P38398	R71K						0.649453				0.676656				0.311351				?		?		?		?		?		?		?		?		?		?		?		?		?		?		?		?
P38398	R71M						0.506454				0.53827				0.0423955				?		?		?		?		?		?		?		?		?		?		?		?		?		?		?		?
P38398	R71S						0.595802				0.603056				0.638217				?		?		?		?		?		?		?		?		?		?		?		?		?		?		?		?
P38398	R71T						0.561396				0.57765				0.246334				?		?		?		?		?		?		?		?		?		?		?		?		?		?		?		?
P38398	R71W					-1.39421	0.385199			-1.37734	0.425264			-1.16014	0.538005				?		?		?		?		?		?		?		?		?		?		?		?		?		?		?		?
P38398	S72C					-1.01789	0.801627			-0.971916	0.791302			-0.722044	0.467779				?		?		?		?		?		?		?		?		?		?		?		?		?		?		?		?
P38398	S72G						0.876282				0.857333				0.0703251				?		?		?		?		?		?		?		?		?		?		?		?		?		?		?		?
P38398	S72I						0.811212				0.788788				0.349091				?		?		?		?		?		?		?		?		?		?		?		?		?		?		?		?
P38398	S72N					-0.758947	0.922806			-0.731884	0.905579			-0.965344	0.23743				?		?		?		?		?		?		?		?		?		?		?		?		?		?		?		?
P38398	S72R	0.879943	0.819899					-1.07431				-1.05093				-1.28731			?		?		?		?	-0.976323	?	-0.769031	?		?		?		?		?		?		?	-0.97995	?	-0.749075	?		?		?
P38398	S72T						0.918623				0.901768				0.605993				?		?		?		?		?		?		?		?		?		?		?		?		?		?		?		?
P38398	L73P					-1.3784	0.594661			-1.31048	0.596419			-1.42559	0.284999				?		?		?		?		?		?		?		?		?		?		?		?		?		?		?		?
P38398	L73Q						0.603067				0.616717				0.694447				?		?		?		?		?		?		?		?		?		?		?		?		?		?		?		?
P38398	L73R						0.624082				0.634502				0.0234784				?		?		?		?		?		?		?		?		?		?		?		?		?		?		?		?
P38398	L73V					-0.830849	0.777129			-0.797327	0.78051			-0.509153	0.627493				?		?		?		?		?		?		?		?		?		?		?		?		?		?		?		?
P38398	Q74E						0.936456				0.908753				0.831897				?		?		?		?		?		?		?		?		?		?		?		?		?		?		?		?
P38398	Q74H						0.831963				0.805909				0.477013				?		?		?		?		?		?		?		?		?		?		?		?		?		?		?		?
P38398	Q74K						0.91065				0.878291				0.675831				?		?		?		?		?		?		?		?		?		?		?		?		?		?		?		?
P38398	Q74L					-0.567338	0.734125			-0.584444	0.711958			-0.355864	0.704472				?		?		?		?		?		?		?		?		?		?		?		?		?		?		?		?
P38398	Q74P						0.81213				0.780529				0.106068				?		?		?		?		?		?		?		?		?		?		?		?		?		?		?		?
P38398	Q74R						0.932377				0.894805				0.209022				?		?		?		?		?		?		?		?		?		?		?		?		?		?		?		?
P38398	E75A						0.959524				0.909247				0.329046				?		?		?		?		?		?		?		?		?		?		?		?		?		?		?		?
P38398	E75D					-0.159967	1.07639			-0.17354	1.03112			-0.128533	0.892463				?		?		?		?		?		?		?		?		?		?		?		?		?		?		?		?
P38398	E75G						0.940789				0.882596				0.418154				?		?		?		?		?		?		?		?		?		?		?		?		?		?		?		?
P38398	E75K					-0.296487	1.03759			-0.305845	0.990495			-0.592498	0.130435				?		?		?		?		?		?		?		?		?		?		?		?		?		?		?		?
P38398	E75Q					-0.145298	1.05373			-0.161251	1.0146			-0.159411	0.812203				?		?		?		?		?		?		?		?		?		?		?		?		?		?		?		?
P38398	S76C						0.954063				0.912131				0.468916				?		?		?		?		?		?		?		?		?		?		?		?		?		?		?		?
P38398	S76G						1.02872				0.978161				0.0945901				?		?		?		?		?		?		?		?		?		?		?		?		?		?		?		?
P38398	S76I						0.963648				0.909616				0.512323				?		?		?		?		?		?		?		?		?		?		?		?		?		?		?		?
P38398	S76N						1.07524				1.02641				0.294454				?		?		?		?		?		?		?		?		?		?		?		?		?		?		?		?
P38398	S76R						1.05806				0.990891				0.701345				?		?		?		?		?		?		?		?		?		?		?		?		?		?		?		?
P38398	S76T						1.07106				1.0226				0.764776				?		?		?		?		?		?		?		?		?		?		?		?		?		?		?		?
P38398	T77A					-0.111577	0.987157			-0.130355	0.929482			-0.0970039	0.140881				?		?		?		?		?		?		?		?		?		?		?		?		?		?		?		?
P38398	T77K						0.958737				0.899021				0.26678				?		?		?		?		?		?		?		?		?		?		?		?		?		?		?		?
P38398	T77M						0.941155				0.885047				0.624703			0.941155	N	0.942807	N	0.628813	N	0.637544	N	-0.21572	N	-0.798717	?		?		?		?		?	0.884404	N	0.642409	N	-0.224374	N	-0.786076	?		?		?
P38398	T77P						0.895852				0.849478				0.348588				?		?		?		?		?		?		?		?		?		?		?		?		?		?		?		?
P38398	T77R					-0.232092	0.980464			-0.282512	0.915535			-0.0966191	0.349244				?		?		?		?		?		?		?		?		?		?		?		?		?		?		?		?
P38398	T77S					0.0365212	1.02787			5.89321e-05	0.972647			-0.0614602	0.837775				?		?		?		?		?		?		?		?		?		?		?		?		?		?		?		?
P38398	R78G						0.775987				0.733144				0.792933				?		?		?		?		?		?		?		?		?		?		?		?		?		?		?		?
P38398	R78I						0.591599				0.585814				0.0138736				?		?		?		?		?		?		?		?		?		?		?		?		?		?		?		?
P38398	R78K						0.839393				0.825772				0.376547				?		?		?		?		?		?		?		?		?		?		?		?		?		?		?		?
P38398	R78S						0.785741				0.752173				0.573776				?		?		?		?		?		?		?		?		?		?		?		?		?		?		?		?
P38398	R78T						0.751336				0.726766				0.360976				?		?		?		?		?		?		?		?		?		?		?		?		?		?		?		?
P38398	F79C					-1.08751	0.420407			-1.05776	0.44036			-1.12394	0.30455				?		?		?		?		?		?		?		?		?		?		?		?		?		?		?		?
P38398	F79L						0.462014				0.493661				0.713219				?		?		?		?		?		?		?		?		?		?		?		?		?		?		?		?
P38398	F79S						0.439019				0.456874				0.325812				?		?		?		?		?		?		?		?		?		?		?		?		?		?		?		?
P38398	F79V						0.440824				0.46701				0.340928				?		?		?		?		?		?		?		?		?		?		?		?		?		?		?		?
P38398	F79Y						0.605877				0.639669				0.539806				?		?		?		?		?		?		?		?		?		?		?		?		?		?		?		?
P38398	S80C						1.18494				1.09744				0.343466				?		?		?		?		?		?		?		?		?		?		?		?		?		?		?		?
P38398	S80G						1.25959				1.16347				0.0997076				?		?		?		?		?		?		?		?		?		?		?		?		?		?		?		?
P38398	S80I						1.19452				1.09492				0.591238				?		?		?		?		?		?		?		?		?		?		?		?		?		?		?		?
P38398	S80N						1.30611				1.21171				0.284291				?		?		?		?		?		?		?		?		?		?		?		?		?		?		?		?
P38398	S80R					-0.0793797	1.28893			-0.138043	1.1762			0.0308589	0.462053				?		?		?		?		?		?		?		?		?		?		?		?		?		?		?		?
P38398	S80T						1.30193				1.2079				0.747514				?		?		?		?		?		?		?		?		?		?		?		?		?		?		?		?
P38398	Q81E					0.00219868	0.950284			-0.0307584	0.919183			-0.229054	0.845574				?		?		?		?		?		?		?		?		?		?		?		?		?		?		?		?
P38398	Q81H						0.845792				0.81634				0.488214				?		?		?		?		?		?		?		?		?		?		?		?		?		?		?		?
P38398	Q81K						0.924478				0.888722				0.677923				?		?		?		?		?		?		?		?		?		?		?		?		?		?		?		?
P38398	Q81L						0.747953				0.722389				0.689757				?		?		?		?		?		?		?		?		?		?		?		?		?		?		?		?
P38398	Q81P						0.825958				0.79096				0.106682				?		?		?		?		?		?		?		?		?		?		?		?		?		?		?		?
P38398	Q81R						0.946205				0.905236				0.206545				?		?		?		?		?		?		?		?		?		?		?		?		?		?		?		?
P38398	L82F						0.825316				0.806756				0.886194				?		?		?		?		?		?		?		?		?		?		?		?		?		?		?		?
P38398	L82H						0.657817				0.648045				0.0745221				?		?		?		?		?		?		?		?		?		?		?		?		?		?		?		?
P38398	L82I						0.90987				0.894356				0.752185				?		?		?		?		?		?		?		?		?		?		?		?		?		?		?		?
P38398	L82P						0.706529				0.683614				0.268723				?		?		?		?		?		?		?		?		?		?		?		?		?		?		?		?
P38398	L82R						0.73595				0.721697				0.0308925				?		?		?		?		?		?		?		?		?		?		?		?		?		?		?		?
P38398	L82V						0.888997				0.867705				0.808759				?		?		?		?		?		?		?		?		?		?		?		?		?		?		?		?
P38398	V83D						0.589321				0.588849				0.514393				?		?		?		?		?		?		?		?		?		?		?		?		?		?		?		?
P38398	V83F						0.723527				0.710747				0.52689				?		?		?		?		?		?		?		?		?		?		?		?		?		?		?		?
P38398	V83G					-1.07626	0.663724			-1.05244	0.643473			-1.32032	0.485993				?		?		?		?		?		?		?		?		?		?		?		?		?		?		?		?
P38398	V83I						0.911103				0.899919				0.93061				?		?		?		?		?		?		?		?		?		?		?		?		?		?		?		?
P38398	V83L					-0.52301	0.808399			-0.517547	0.798346			-0.370578	0.78453				?		?		?		?		?		?		?		?		?		?		?		?		?		?		?		?
P38398	E84A						0.974924				0.920862				0.32279				?		?		?		?		?		?		?		?		?		?		?		?		?		?		?		?
P38398	E84D						1.09178				1.04273				0.907763				?		?		?		?		?		?		?		?		?		?		?		?		?		?		?		?
P38398	E84G						0.956189				0.894212				0.42881				?		?		?		?		?		?		?		?		?		?		?		?		?		?		?		?
P38398	E84K						1.05299				1.00211				0.134933				?		?		?		?		?		?		?		?		?		?		?		?		?		?		?		?
P38398	E84Q						1.06913				1.02622				0.838372				?		?		?		?		?		?		?		?		?		?		?		?		?		?		?		?
P38398	E84V					-0.597802	0.856951			-0.603607	0.821804			-0.749229	0.1042				?		?		?		?		?		?		?		?		?		?		?		?		?		?		?		?
P38398	E85A						1.10647				1.03122				0.288737				?		?		?		?		?		?		?		?		?		?		?		?		?		?		?		?
P38398	E85D						1.22333				1.15309				0.868967				?		?		?		?		?		?		?		?		?		?		?		?		?		?		?		?
P38398	E85G						1.08773				1.00457				0.415482				?		?		?		?		?		?		?		?		?		?		?		?		?		?		?		?
P38398	E85K						1.18454				1.11247				0.137992				?		?		?		?		?		?		?		?		?		?		?		?		?		?		?		?
P38398	E85Q						1.20067				1.13658				0.865547				?		?		?		?		?		?		?		?		?		?		?		?		?		?		?		?
P38398	E85V						0.988497				0.932163				0.110065				?		?		?		?		?		?		?		?		?		?		?		?		?		?		?		?
P38398	L86I						0.984065				0.953353				0.765928				?		?		?		?		?		?		?		?		?		?		?		?		?		?		?		?
P38398	L86P						0.780725				0.742612				0.246837				?		?		?		?		?		?		?		?		?		?		?		?		?		?		?		?
P38398	L86Q						0.789131				0.762911				0.702822				?		?		?		?		?		?		?		?		?		?		?		?		?		?		?		?
P38398	L86R						0.810146				0.780695				0.0338189				?		?		?		?		?		?		?		?		?		?		?		?		?		?		?		?
P38398	L86V						0.963193				0.926703				0.871903				?		?		?		?		?		?		?		?		?		?		?		?		?		?		?		?
P38398	L87F						0.903387				0.868677				0.875288				?		?		?		?		?		?		?		?		?		?		?		?		?		?		?		?
P38398	L87M						0.986804				0.956277				0.794981				?		?		?		?		?		?		?		?		?		?		?		?		?		?		?		?
P38398	L87S						0.862242				0.817917				0.57639				?		?		?		?		?		?		?		?		?		?		?		?		?		?		?		?
P38398	L87V	0.970301	0.973945					-0.267612				-0.281964				-0.251359			?		?		?		?	-0.258983	N	-0.464498	N		?		?		?		?		?		?	-0.267314	N	-0.453542	N		?		?
P38398	L87W						0.845827				0.802674				0.733852				?		?		?		?		?		?		?		?		?		?		?		?		?		?		?		?
P38398	K88E						1.07461				1.01548				0.145473				?		?		?		?		?		?		?		?		?		?		?		?		?		?		?		?
P38398	K88N						1.04476				0.981209				0.776905				?		?		?		?		?		?		?		?		?		?		?		?		?		?		?		?
P38398	K88Q						1.06494				1.00913				0.694174				?		?		?		?		?		?		?		?		?		?		?		?		?		?		?		?
P38398	K88R						1.10539				1.04975				0.37062				?		?		?		?		?		?		?		?		?		?		?		?		?		?		?		?
P38398	K88T					-0.316605	0.99561			-0.351507	0.934233			-0.157484	0.284565				?		?		?		?		?		?		?		?		?		?		?		?		?		?		?		?
P38398	I89A	0.746279	0.70877					-0.519164				-0.555409				-0.387019			?		?		?		?		?		?		?		?		?		?		?		?		?		?		?		?
P38398	I89E	0.690741	0.699954					-0.704211				-0.720247				-0.52885			?		?		?		?		?		?		?		?		?		?		?		?		?		?		?		?
P38398	I89F	0.683257	0.74573					-0.378302				-0.370461				-0.512387			?		?		?		?		?		?		?		?		?		?		?		?		?		?		?		?
P38398	I89L						0.825033				0.812751				0.791395				?		?		?		?		?		?		?		?		?		?		?		?		?		?		?		?
P38398	I89M	0.750806	0.788813			-0.237654		-0.223165		-0.252486		-0.239073		-0.205903		-0.13654			?		?		?		?	-0.237398	N	-0.211864	N		?		?		?		?		?		?	-0.239554	N	-0.226859	N		?		?
P38398	I89N						0.607234				0.594387				0.155228				?		?		?		?		?		?		?		?		?		?		?		?		?		?		?		?
P38398	I89S					-0.644796	0.699016			-0.674923	0.674391			-0.685789	0.553548				?		?		?		?		?		?		?		?		?		?		?		?		?		?		?		?
P38398	I89T						0.71794				0.699771				0.600269			0.71794	N	0.719747	N	0.773857	N	0.768266	N	-0.475371	N	-0.44486	N		?		?		?		?	0.699551	N	0.730905	N	-0.488938	N	-0.462132	N		?		?
P38398	I89V						0.906865				0.887673				0.976145				?		?		?		?		?		?		?		?		?		?		?		?		?		?		?		?
P38398	I90A	0.553388	0.530019					-1.0573				-1.04806				-1.24756			?		?		?		?		?		?		?		?		?		?		?		?		?		?		?		?
P38398	I90E	0.298111	0.433678					-1.24235				-1.2129				-1.41687			?		?		?		?		?		?		?		?		?		?		?		?		?		?		?		?
P38398	I90F	0.533303	0.572404					-0.916438				-0.863113				-0.799847			?		?		?		?		?		?		?		?		?		?		?		?		?		?		?		?
P38398	I90L						0.638615				0.665756				0.698131				?		?		?		?		?		?		?		?		?		?		?		?		?		?		?		?
P38398	I90M						0.585649				0.61497				0.76246				?		?		?		?		?		?		?		?		?		?		?		?		?		?		?		?
P38398	I90N						0.420815				0.447393				0.13111				?		?		?		?		?		?		?		?		?		?		?		?		?		?		?		?
P38398	I90S						0.512597				0.527397				0.350099				?		?		?		?		?		?		?		?		?		?		?		?		?		?		?		?
P38398	I90T	0.508929	0.526948					-1.02697				-1.00827				-0.939678			?		?		?		?	-0.972003	?	-0.754157	?		?		?		?		?		?		?	-0.972034	?	-0.751007	?		?		?
P38398	I90V						0.720446				0.740679				0.784864				?		?		?		?		?		?		?		?		?		?		?		?		?		?		?		?
P38398	C91F						0.974914				0.895036				0.540263				?		?		?		?		?		?		?		?		?		?		?		?		?		?		?		?
P38398	C91G						0.904435				0.830276				0.310396				?		?		?		?		?		?		?		?		?		?		?		?		?		?		?		?
P38398	C91R						0.941515				0.860764				0.613932				?		?		?		?		?		?		?		?		?		?		?		?		?		?		?		?
P38398	C91S					0.104373	0.965473			0.0495508	0.900091			0.212463	0.328181				?		?		?		?		?		?		?		?		?		?		?		?		?		?		?		?
P38398	C91W						1.02038				0.930605				0.193025				?		?		?		?		?		?		?		?		?		?		?		?		?		?		?		?
P38398	C91Y						0.987395				0.902658				0.19507				?		?		?		?		?		?		?		?		?		?		?		?		?		?		?		?
P38398	A92D					-1.30668	0.484711			-1.24809	0.510042			-1.42487	0.0362824				?		?		?		?		?		?		?		?		?		?		?		?		?		?		?		?
P38398	A92G						0.581746				0.605263				0.361176				?		?		?		?		?		?		?		?		?		?		?		?		?		?		?		?
P38398	A92P						0.536616				0.559558				0.098525				?		?		?		?		?		?		?		?		?		?		?		?		?		?		?		?
P38398	A92S					-0.90229	0.611371			-0.856844	0.639535			-0.453782	0.330472				?		?		?		?		?		?		?		?		?		?		?		?		?		?		?		?
P38398	A92T						0.594265				0.614155				0.057994				?		?		?		?		?		?		?		?		?		?		?		?		?		?		?		?
P38398	A92V						0.611703				0.629399				0.7438				?		?		?		?		?		?		?		?		?		?		?		?		?		?		?		?
P38398	F93A	0.55642	0.485803					-0.861938				-0.875685				-0.617405			?		?		?		?		?		?		?		?		?		?		?		?		?		?		?		?
P38398	F93C					-0.875605	0.498478			-0.863469	0.502281			-0.899221	0.367936				?		?		?		?		?		?		?		?		?		?		?		?		?		?		?		?
P38398	F93D	0.478001	0.468035					-0.9353				-0.953513				-0.400279			?		?		?		?		?		?		?		?		?		?		?		?		?		?		?		?
P38398	F93I					-0.600599	0.540313			-0.578062	0.555582			-0.891065	0.747698				?		?		?		?		?		?		?		?		?		?		?		?		?		?		?		?
P38398	F93L					-0.598594	0.540086			-0.578062	0.555582			-0.897867	0.749377				?		?		?		?		?		?		?		?		?		?		?		?		?		?		?		?
P38398	F93S						0.51709				0.518796				0.398841				?		?		?		?		?		?		?		?		?		?		?		?		?		?		?		?
P38398	F93V						0.518896				0.528932				0.40682				?		?		?		?		?		?		?		?		?		?		?		?		?		?		?		?
P38398	F93Y	0.678039	0.674534					-0.168363				-0.208032				-0.199147			?		?		?		?		?		?		?		?		?		?		?		?		?		?		?		?
P38398	Q94E						1.06835				1.0325				0.70845				?		?		?		?		?		?		?		?		?		?		?		?		?		?		?		?
P38398	Q94H						0.963858				0.929657				0.399513				?		?		?		?		?		?		?		?		?		?		?		?		?		?		?		?
P38398	Q94K						1.04254				1.00204				0.607762				?		?		?		?		?		?		?		?		?		?		?		?		?		?		?		?
P38398	Q94L						0.86602				0.835706				0.635902				?		?		?		?		?		?		?		?		?		?		?		?		?		?		?		?
P38398	Q94P						0.944024				0.904277				0.100224				?		?		?		?		?		?		?		?		?		?		?		?		?		?		?		?
P38398	Q94R						1.06427				1.01855				0.201384				?		?		?		?		?		?		?		?		?		?		?		?		?		?		?		?
P38398	L95F					-0.225179	0.977478			-0.226676	0.927912			-0.290676	0.832643				?		?		?		?		?		?		?		?		?		?		?		?		?		?		?		?
P38398	L95H					-0.597	0.809979			-0.596178	0.769201			-0.375107	0.0825618				?		?		?		?		?		?		?		?		?		?		?		?		?		?		?		?
P38398	L95I						1.06203				1.01551				0.747159				?		?		?		?		?		?		?		?		?		?		?		?		?		?		?		?
P38398	L95P						0.858692				0.80477				0.217855				?		?		?		?		?		?		?		?		?		?		?		?		?		?		?		?
P38398	L95R						0.888113				0.842853				0.0353723				?		?		?		?		?		?		?		?		?		?		?		?		?		?		?		?
P38398	L95V						1.04116				0.988861				0.89837				?		?		?		?		?		?		?		?		?		?		?		?		?		?		?		?
P38398	D96A						0.496896				0.520543				0.0370527				?		?		?		?		?		?		?		?		?		?		?		?		?		?		?		?
P38398	D96E					-0.769823	0.695824			-0.737386	0.716067			-0.288292	0.644091				?		?		?		?		?		?		?		?		?		?		?		?		?		?		?		?
P38398	D96G						0.581183				0.595466				0.181763				?		?		?		?		?		?		?		?		?		?		?		?		?		?		?		?
P38398	D96H					-1.16847	0.553977			-1.12012	0.57514			-1.54073	0.13111				?		?		?		?		?		?		?		?		?		?		?		?		?		?		?		?
P38398	D96N	0.671754	0.692686			-0.900291		-0.895702		-0.84984		-0.845509		-0.484635		-0.508723			?		?		?		?	-0.852734	?	-0.703774	N		?		?		?		?		?		?	-0.830647	?	-0.683578	N		?		?
P38398	D96V						0.425818				0.457053				0.591668				?		?		?		?		?		?		?		?		?		?		?		?		?		?		?		?
P38398	D96Y					-1.43457	0.486907			-1.39135	0.502785			-1.1304	0.426119				?		?		?		?		?		?		?		?		?		?		?		?		?		?		?		?
P38398	T97A						0.804074				0.784348				0.108897				?		?		?		?		?		?		?		?		?		?		?		?		?		?		?		?
P38398	T97I						0.756299				0.739914				0.610541				?		?		?		?		?		?		?		?		?		?		?		?		?		?		?		?
P38398	T97K					-0.725	0.775654			-0.728043	0.753887			-0.611294	0.325145				?		?		?		?		?		?		?		?		?		?		?		?		?		?		?		?
P38398	T97P						0.712769				0.704345				0.289011				?		?		?		?		?		?		?		?		?		?		?		?		?		?		?		?
P38398	T97R					-0.731448	0.797381			-0.740332	0.770401			-0.895703	0.324247				?		?		?		?		?		?		?		?		?		?		?		?		?		?		?		?
P38398	T97S						0.844786				0.827513				0.768067				?		?		?		?		?		?		?		?		?		?		?		?		?		?		?		?
P38398	G98A						0.575653				0.600012				0.357928				?		?		?		?		?		?		?		?		?		?		?		?		?		?		?		?
P38398	G98C	0.415043	0.443489					-1.43352				-1.36304				-1.26205			?		?		?		?		?		?		?		?		?		?		?		?		?		?		?		?
P38398	G98D						0.562905				0.579714				0.179991				?		?		?		?		?		?		?		?		?		?		?		?		?		?		?		?
P38398	G98R						0.60613				0.601335				0.942181			0.60613	N	0.509027	P	0.653861	N	0.548259	N	-1.25558	?	-0.911407	?		?		?		?		?	0.601274	N	0.653341	N	-1.24611	?	-0.905119	?		?		?
P38398	G98S						0.586543				0.607634				0.0540719				?		?		?		?		?		?		?		?		?		?		?		?		?		?		?		?
P38398	G98V						0.481944				0.495925				0.421725				?		?		?		?		?		?		?		?		?		?		?		?		?		?		?		?
P38398	L99V					0.108145	1.15195			0.0644791	1.08024			-0.195414	0.876195				?		?		?		?		?		?		?		?		?		?		?		?		?		?		?		?
P38398	E100D					0.497193	1.6102			0.437761	1.47923			-0.087912	0.543033				?		?		?		?		?		?		?		?		?		?		?		?		?		?		?		?
P38398	Y101D					-0.75921	0.538621			-0.778053	0.527091			-0.592199	0.628008				?		?		?		?		?		?		?		?		?		?		?		?		?		?		?		?
P38398	Y101N						0.582281				0.571525				0.13946				?		?		?		?		?		?		?		?		?		?		?		?		?		?		?		?
P38398	A102G																	1.00513	N	1.01456	N	0.868922	N	0.898091	N	-0.0704374	N	-0.306661	N		?		?		?		?	0.945622	N	0.845973	N	-0.0708568	N	-0.318612	N		?		?
P38398	Y105C																	0.528198	P	0.486986	P	0.360474	P	0.360071	P	-0.55934	N	-0.906392	?		?		?		?		?	0.51535	P	0.369037	P	-0.525099	N	-0.915713	?		?		?
P38398	I124V																	0.985686	N	0.96087	N	1.12381	N	1.08699	N	0.186662	N	0.14212	N		?		?		?		?	0.950381	N	1.05817	N	0.1515	N	0.11685	N		?		?
P38398	N132K																	0.88955	N	0.866914	N	0.74801	N	0.736439	N	-0.359824	N	-0.634837	N		?		?		?		?	0.85006	N	0.758057	N	-0.358904	N	-0.624633	N		?		?
P38398	R133C																	0.657787	N	0.632189	N	0.406235	P	0.36856	P	-0.823858	?	-1.22126	?		?		?		?		?	0.633803	N	0.426781	P	-0.832711	?	-1.20179	?		?		?
P38398	R133H																	0.761364	N	0.754918	N	0.579691	N	0.565547	N	-0.456747	N	-0.850313	?		?		?		?		?	0.745602	N	0.598839	N	-0.468462	N	-0.831328	?		?		?
P38398	P142H																	0.872044	N	0.888195	N	0.675673	N	0.719814	N	-0.375013	N	-0.668802	N		?		?		?		?	0.818606	N	0.676454	N	-0.360589	N	-0.6704	N		?		?
P38398	E143K																	1.15414	N	1.14716	N	1.10716	N	1.10519	N	-0.064048	N	-0.115936	N		?		?		?		?	1.08461	N	1.07614	N	-0.0784916	N	-0.123502	N		?		?
P38398	L152P																	0.987608	N	1.00765	N	0.54457	N	0.587979	N	-0.337382	N	-1.02318	?		?		?		?		?	0.908952	N	0.577424	N	-0.330288	N	-1.00345	?		?		?
P38398	Q155E																	1.0527	N	1.06493	N	1.06499	N	1.08028	N	0.130101	N	-0.0127832	N		?		?		?		?	1.00367	N	1.02479	N	0.109783	N	-0.0266705	N		?		?
P38398	S157P																	1.21372	N	1.24316	N	0.832773	N	0.877208	N	0.0266616	N	-0.582279	N		?		?		?		?	1.11747	N	0.840593	N	0.0161719	N	-0.571077	N		?		?
P38398	G160R																	0.840305	N	0.738028	N	0.60932	N	0.503477	P	-0.666587	N	-0.991351	?		?		?		?		?	0.78655	N	0.617885	N	-0.673473	N	-0.979913	?		?		?
P38398	R170Q																	1.13738	N	1.11589	N	1.2504	N	1.22427	N	0.00592088	N	0.0110535	N		?		?		?		?	1.06734	N	1.20018	N	-0.0225414	N	-0.000852431	N		?		?
P38398	R170W																	0.891854	N	0.952251	N	0.933397	N	0.961617	N	-0.42252	N	-0.439929	N		?		?		?		?	0.840249	N	0.870483	N	-0.466412	N	-0.454291	N		?		?
P38398	Y179C																	0.338342	P	0.297888	P	0.10376	P	0.102209	P	-0.887938	?	-1.38894	P		?		?		?		?	0.360045	P	0.168364	P	-0.84321	?	-1.36595	P		?		?
P38398	S186Y																	0.9241	N	0.885569	N	0.738432	N	0.698291	N	-0.880555	?	-0.930675	?		?		?		?		?	0.874327	N	0.763968	N	-0.877822	?	-0.905732	?		?		?
P38398	V191I																	1.0768	N	1.05598	N	1.06871	N	1.0326	N	0.155181	N	-0.0475174	N		?		?		?		?	1.03138	N	1.02966	N	0.118508	N	-0.0555141	N		?		?
P38398	H239R																	0.67279	N	0.659988	N	0.822656	N	0.80792	N	-0.319159	N	-0.241939	N		?		?		?		?	0.663198	N	0.76311	N	-0.331396	N	-0.271751	N		?		?
P38398	P241L																	1.07931	N	1.10157	N	1.06147	N	1.10916	N	-0.290683	N	-0.229225	N		?		?		?		?	0.987799	N	1.01153	N	-0.286569	N	-0.253199	N		?		?
P38398	L246V																	1.10615	N	1.10767	N	1.071	N	1.07793	N	0.0443134	N	-0.0518738	N		?		?		?		?	1.04082	N	1.02608	N	0.0271354	N	-0.0694695	N		?		?
P38398	S264R																	1.49944	N	1.43436	N	1.46128	N	1.3935	N	0.217595	N	0.213035	N		?		?		?		?	1.34969	N	1.36726	N	0.178075	N	0.17657	N		?		?
P38398	V271L																	1.05121	N	1.05033	N	0.742844	N	0.746355	N	0.0631986	N	-0.492844	N		?		?		?		?	0.991979	N	0.739813	N	0.0469337	N	-0.490272	N		?		?
P38398	G275D																	0.936052	N	0.916446	N	0.31083	P	0.297847	P	-0.243683	N	-1.23883	?		?		?		?		?	0.877523	N	0.365851	P	-0.249122	N	-1.20737	?		?		?
P38398	G275S																	0.95969	N	0.957355	N	0.343621	P	0.363509	P	-0.130151	N	-1.13082	?		?		?		?		?	0.90551	N	0.410355	P	-0.122735	N	-1.09685	?		?		?
P38398	T276R																	0.957731	N	0.921185	N	0.421029	P	0.374168	P	-0.301708	N	-1.15052	?		?		?		?		?	0.897688	N	0.457181	P	-0.322116	N	-1.12323	?		?		?
P38398	A280G																	0.76781	N	0.778046	N	0.228945	P	0.253333	P	-0.475279	N	-1.33628	P		?		?		?		?	0.751286	N	0.316386	P	-0.462699	N	-1.28852	?		?		?
P38398	M297I																	0.532407	N	0.555821	N	0.299457	P	0.330624	P	-0.346847	N	-0.823813	?		?		?		?		?	0.555363	N	0.314967	P	-0.341448	N	-0.821432	?		?		?
P38398	P311L																	0.79665	N	0.813368	N	0.211334	P	0.250264	P	-0.490791	N	-1.37948	P		?		?		?		?	0.746689	N	0.271254	P	-0.476446	N	-1.35026	P		?		?
P38398	N319D																	1.237	N	1.25936	N	0.953392	N	0.995215	N	0.35153	N	-0.285044	N		?		?		?		?	1.147	N	0.948561	N	0.337053	N	-0.281897	N		?		?
P38398	A322P																	0.984411	N	0.996864	N	0.442287	P	0.477506	P	-0.105099	N	-0.941404	?		?		?		?		?	0.918263	N	0.475995	P	-0.100272	N	-0.926425	?		?		?
P38398	A322T																	1.04206	N	1.03777	N	0.524478	P	0.543169	N	0.00957509	N	-0.819873	?		?		?		?		?	0.972822	N	0.555907	N	0.0118819	N	-0.805472	?		?		?
P38398	R332W																	1.10645	N	1.16855	N	0.894878	N	0.92479	N	-0.162137	N	-0.680792	N		?		?		?		?	1.01959	N	0.868865	N	-0.215816	N	-0.670069	N		?		?
P38398	T333A																	1.09315	N	1.09052	N	0.865145	N	0.886137	N	0.0173937	N	-0.249764	N		?		?		?		?	1.01737	N	0.834086	N	0.018379	N	-0.269793	N		?		?
P38398	P334L																	0.786279	N	0.803503	N	0.2853	P	0.324588	P	-0.528911	N	-1.24292	?		?		?		?		?	0.738895	N	0.329491	P	-0.513617	N	-1.22271	?		?		?
P38398	P346S																	1.13722	N	1.16156	N	0.738732	N	0.778824	N	0.128329	N	-0.404617	N		?		?		?		?	1.04688	N	0.707134	N	0.117708	N	-0.42416	N		?		?
P38398	P359S																	1.06268	N	1.08632	N	0.756901	N	0.797223	N	0.0429228	N	-0.383901	N		?		?		?		?	0.984418	N	0.723609	N	0.0356071	N	-0.404116	N		?		?
P38398	S361P																	1.25855	N	1.29266	N	0.633362	N	0.675562	N	-0.1061	N	-0.835769	?		?		?		?		?	1.16133	N	0.66419	N	-0.11515	N	-0.81405	?		?		?
P38398	D369N																	1.02678	N	1.04665	N	0.476986	P	0.512935	P	0.131604	N	-0.842414	?		?		?		?		?	0.970113	N	0.518965	P	0.126059	N	-0.819937	?		?		?
P38398	D420Y																	0.654533	N	0.650264	N	0.472586	P	0.463243	P	-0.888544	?	-0.926875	?		?		?		?		?	0.634848	N	0.460289	P	-0.886673	?	-0.932331	?		?		?
P38398	H437L																	0.613317	N	0.673185	N	0.402709	P	0.479983	P	-0.432185	N	-0.735811	N		?		?		?		?	0.592094	N	0.373843	P	-0.423524	N	-0.759859	?		?		?
P38398	H448Y																	0.908972	N	0.884708	N	1.03788	N	1.00402	N	0.195229	N	0.256111	N		?		?		?		?	0.872931	N	0.933492	N	0.162172	N	0.201421	N		?		?
P38398	S454N																	1.33048	N	1.3311	N	1.16927	N	1.16723	N	0.143706	N	0.0916746	N		?		?		?		?	1.23362	N	1.1065	N	0.116493	N	0.0654063	N		?		?
P38398	F461L																	0.462014	P	0.481177	P	-0.0552517	P	-0.0136785	P	-0.769934	?	-1.62757	P		?		?		?		?	0.494064	P	0.060989	P	-0.737262	N	-1.57053	P		?		?
P38398	R466W																	0.736347	N	0.793129	N	0.468189	P	0.489138	P	-0.508004	N	-0.845373	?		?		?		?		?	0.70676	N	0.427505	P	-0.546726	N	-0.857536	?		?		?
P38398	N473I																	0.982035	N	1.01479	N	0.495926	P	0.513333	P	-0.207963	N	-0.881069	?		?		?		?		?	0.906101	N	0.47484	P	-0.238786	N	-0.886534	?		?		?
P38398	N473S																	1.18541	N	1.17843	N	0.782251	N	0.775983	N	0.24715	N	-0.409337	N		?		?		?		?	1.10283	N	0.765672	N	0.221351	N	-0.414108	N		?		?
P38398	S475C																	1.23476	N	1.27349	N	0.801603	N	0.845582	N	0.00260838	N	-0.488362	N		?		?		?		?	1.13857	N	0.787066	N	-0.0138656	N	-0.491455	N		?		?
P38398	F486L																	0.78832	N	0.804407	N	1.08474	N	1.13433	N	-0.128369	N	0.251847	N		?		?		?		?	0.75836	N	0.996677	N	-0.115151	N	0.197074	N		?		?
P38398	R496C																	1.06428	N	1.03764	N	0.971056	N	0.93573	N	-0.14566	N	-0.14354	N		?		?		?		?	0.967187	N	0.86559	N	-0.176495	N	-0.197069	N		?		?
P38398	R496H																	1.16786	N	1.16037	N	1.14451	N	1.13272	N	0.221451	N	0.227411	N		?		?		?		?	1.07899	N	1.03765	N	0.187755	N	0.173392	N		?		?
P38398	K503R																	1.12414	N	1.12349	N	0.545493	N	0.551583	N	0.128434	N	-0.892567	?		?		?		?		?	1.0632	N	0.606642	N	0.115154	N	-0.853322	?		?		?
P38398	R504H																	0.956932	N	0.948539	N	0.546456	N	0.531059	N	-0.0677213	N	-0.812985	?		?		?		?		?	0.903852	N	0.555979	N	-0.0911791	N	-0.801808	?		?		?
P38398	K505I																	0.721736	N	0.787764	N	0.157311	P	0.196944	P	-0.705605	N	-1.50583	P		?		?		?		?	0.699901	N	0.208147	P	-0.727369	N	-1.46721	P		?		?
P38398	L512F																	0.79525	N	0.824758	N	0.274146	P	0.321061	P	-0.699391	N	-1.35804	P		?		?		?		?	0.78397	N	0.377615	P	-0.675703	N	-1.30045	?		?		?
P38398	Q534R																	1.18039	N	1.15622	N	1.01262	N	0.981993	N	0.189116	N	-0.125755	N		?		?		?		?	1.09881	N	0.96185	N	0.156253	N	-0.144998	N		?		?
P38398	N550H																	1.10314	N	1.09858	N	0.967781	N	0.96056	N	0.117597	N	-0.0967561	N		?		?		?		?	1.03592	N	0.913974	N	0.0919449	N	-0.120846	N		?		?
P38398	P568R																	1.03095	N	1.00177	N	1.00601	N	0.967168	N	-0.242633	N	-0.273497	N		?		?		?		?	0.951051	N	0.937352	N	-0.270821	N	-0.300711	N		?		?
P38398	P586S																	0.994673	N	1.01796	N	0.451225	P	0.489571	P	-0.0478841	N	-0.903448	?		?		?		?		?	0.927866	N	0.475355	P	-0.0519441	N	-0.891807	?		?		?
P38398	I591T																	0.852932	N	0.853469	N	0.459877	P	0.451223	P	-0.210061	N	-0.885168	?		?		?		?		?	0.808892	N	0.460118	P	-0.231674	N	-0.880934	?		?		?
P38398	E597K																	1.09019	N	1.08383	N	0.619804	N	0.613728	N	-0.190108	N	-0.858026	?		?		?		?		?	1.03283	N	0.665741	N	-0.200733	N	-0.825164	?		?		?
P38398	R612G																	0.968203	N	0.863532	N	0.471217	P	0.363533	P	-0.36354	N	-1.14037	?		?		?		?		?	0.888379	N	0.491227	P	-0.379011	N	-1.12483	?		?		?
P38398	A622V																	0.956758	N	0.936861	N	0.746767	N	0.722339	N	-0.211989	N	-0.455665	N		?		?		?		?	0.906065	N	0.716683	N	-0.228685	N	-0.468597	N		?		?
P38398	V627I																	1.10079	N	1.0788	N	0.848605	N	0.809587	N	0.243356	N	-0.287512	N		?		?		?		?	1.04941	N	0.828218	N	0.204489	N	-0.288682	N		?		?
P38398	N635D																	1.09674	N	1.11791	N	1.04276	N	1.08261	N	0.184445	N	0.0979578	N		?		?		?		?	1.02968	N	0.982058	N	0.176307	N	0.0640276	N		?		?
P38398	D642H																	0.908147	N	0.917104	N	0.332364	P	0.347042	P	-0.293455	N	-1.13935	?		?		?		?		?	0.858714	N	0.377247	P	-0.297073	N	-1.1142	?		?		?
P38398	S643G																	1.06622	N	1.07231	N	0.654027	N	0.678386	N	-0.329352	N	-0.825891	?		?		?		?		?	1.00577	N	0.70011	N	-0.32068	N	-0.79752	?		?		?
P38398	L668F																	0.872274	N	0.900086	N	0.674064	N	0.723118	N	-0.505905	N	-0.637915	N		?		?		?		?	0.844919	N	0.695574	N	-0.487591	N	-0.626855	N		?		?
P38398	M669T																	0.678373	N	0.672306	N	0.754232	N	0.757867	N	-0.290427	N	-0.0517951	N		?		?		?		?	0.656443	N	0.653991	N	-0.291643	N	-0.116346	N		?		?
P38398	S681I																	1.2544	N	1.24215	N	0.937954	N	0.909756	N	-0.079963	N	-0.407907	N		?		?		?		?	1.14345	N	0.886072	N	-0.117763	N	-0.424448	N		?		?
P38398	P684S																	0.900524	N	0.925218	N	0.552568	N	0.59201	N	-0.255563	N	-0.771114	?		?		?		?		?	0.85238	N	0.564411	N	-0.25359	N	-0.765239	?		?		?
P38398	Q687P																	0.964721	N	0.976776	N	0.478576	P	0.499232	P	-0.106711	N	-0.893998	?		?		?		?		?	0.902741	N	0.497147	P	-0.11537	N	-0.883088	?		?		?
P38398	D695Y																	0.938368	N	0.931015	N	0.609232	N	0.600621	N	-0.312743	N	-0.680881	N		?		?		?		?	0.864137	N	0.568942	N	-0.328125	N	-0.702228	N		?		?
P38398	N723D																	1.07118	N	1.0936	N	0.957722	N	0.99707	N	0.0904949	N	-0.0515133	N		?		?		?		?	1.01047	N	0.913824	N	0.0846936	N	-0.0759889	N		?		?
P38398	P727L																	1.112	N	1.13266	N	1.01208	N	1.05949	N	-0.17055	N	-0.317099	N		?		?		?		?	1.01236	N	0.972086	N	-0.169425	N	-0.335454	N		?		?
P38398	R728K																	1.03035	N	1.02597	N	0.785813	N	0.79165	N	0.1436	N	-0.320854	N		?		?		?		?	0.980404	N	0.774206	N	0.132197	N	-0.326266	N		?		?
P38398	D749Y																	0.79423	N	0.787915	N	0.539926	N	0.531153	N	-0.582279	N	-0.824599	?		?		?		?		?	0.746916	N	0.517038	P	-0.589326	N	-0.835609	?		?		?
P38398	V772A																	0.906737	N	0.886655	N	0.459165	P	0.433617	P	-0.28185	N	-1.01128	?		?		?		?		?	0.864575	N	0.494404	P	-0.296094	N	-0.986216	?		?		?
P38398	Q780K																	0.846511	N	0.844847	N	0.395997	P	0.386314	P	-0.325876	N	-1.08394	?		?		?		?		?	0.826319	N	0.451925	P	-0.338089	N	-1.04648	?		?		?
P38398	S782R																	1.24188	N	1.17536	N	0.455205	P	0.379444	P	-0.121113	N	-1.36302	P		?		?		?		?	1.13534	N	0.527528	P	-0.148399	N	-1.31073	?		?		?
P38398	S784L																	0.963443	N	0.954321	N	0.328618	P	0.299601	P	-0.685816	N	-1.49734	P		?		?		?		?	0.908569	N	0.402296	P	-0.702969	N	-1.44358	P		?		?
P38398	Q804H																	1.03448	N	1.06835	N	0.88283	N	0.939982	N	0.0573805	N	-0.235778	N		?		?		?		?	0.970425	N	0.855091	N	0.056218	N	-0.251316	N		?		?
P38398	N810Y																	0.834362	N	0.827008	N	0.659073	N	0.645187	N	-0.538873	N	-0.652413	N		?		?		?		?	0.790982	N	0.628862	N	-0.549828	N	-0.665061	N		?		?
P38398	H816R																	0.741112	N	0.727783	N	0.775546	N	0.7591	N	-0.18992	N	-0.194939	N		?		?		?		?	0.718711	N	0.703358	N	-0.206135	N	-0.235107	N		?		?
P38398	C818G																	0.663338	N	0.668008	N	0.472702	P	0.502499	P	-0.47869	N	-0.668187	N		?		?		?		?	0.628459	N	0.436575	P	-0.462423	N	-0.699271	N		?		?
P38398	T826K																	0.935061	N	0.920288	N	0.745312	N	0.72558	N	-0.300147	N	-0.518588	N		?		?		?		?	0.88053	N	0.712954	N	-0.316685	N	-0.531558	N		?		?
P38398	G828S																	0.949529	N	0.94769	N	0.636883	N	0.658563	N	-0.1675	N	-0.622959	N		?		?		?		?	0.897874	N	0.646935	N	-0.159155	N	-0.620681	N		?		?
P38398	H835Y																	0.96221	N	0.939016	N	1.30827	N	1.27742	N	0.231745	N	0.600896	N		?		?		?		?	0.918383	N	1.1725	N	0.196783	N	0.531817	N		?		?
P38398	R841Q																	1.27488	N	1.25886	N	1.2471	N	1.22225	N	-0.0170876	N	-0.112695	N		?		?		?		?	1.18874	N	1.21748	N	-0.0482865	N	-0.110064	N		?		?
P38398	R841W																	1.02935	N	1.09522	N	0.930097	N	0.959603	N	-0.445528	N	-0.563677	N		?		?		?		?	0.961651	N	0.887784	N	-0.492158	N	-0.563502	N		?		?
P38398	E842G																	0.952312	N	0.919765	N	0.555667	N	0.534937	N	-0.626155	N	-1.05937	?		?		?		?		?	0.890598	N	0.594878	N	-0.617844	N	-1.03432	?		?		?
P38398	Y856H																	0.541552	N	0.514698	P	0.346399	P	0.306805	P	-0.264794	N	-0.805775	?		?		?		?		?	0.56636	N	0.352724	P	-0.280829	N	-0.802027	?		?		?
P38398	K862E																	1.0181	N	1.00848	N	0.832861	N	0.827022	N	-0.161131	N	-0.392792	N		?		?		?		?	0.9686	N	0.821336	N	-0.170636	N	-0.394521	N		?		?
P38398	R866C																	0.467847	P	0.447543	P	0.0539185	P	0.0131141	P	-1.3492	P	-1.74315	P		?		?		?		?	0.485154	P	0.127636	P	-1.34391	P	-1.6962	P		?		?
P38398	R866H																	0.571424	N	0.570272	N	0.227375	P	0.210102	P	-0.982093	?	-1.3722	P		?		?		?		?	0.596953	N	0.299693	P	-0.979656	?	-1.32574	?		?		?
P38398	T884A																	1.04888	N	1.04523	N	0.903753	N	0.924772	N	-0.00766279	N	-0.164031	N		?		?		?		?	0.979393	N	0.86204	N	-0.00519202	N	-0.190501	N		?		?
P38398	G890R																	1.36646	N	1.2672	N	1.52732	N	1.42804	N	0.0219842	N	0.512605	N		?		?		?		?	1.22455	N	1.37297	N	-0.00983099	N	0.435143	N		?		?
P38398	G890V																	1.24227	N	1.22629	N	1.36482	N	1.36237	N	-0.0799073	N	0.384669	N		?		?		?		?	1.11938	N	1.22647	N	-0.0948745	N	0.31084	N		?		?
P38398	K898E																	1.21739	N	1.20655	N	1.07489	N	1.07037	N	0.202122	N	0.0412412	N		?		?		?		?	1.13099	N	1.01407	N	0.181267	N	0.0115674	N		?		?
P38398	Q910E																	1.09083	N	1.1012	N	0.909814	N	0.922132	N	0.270256	N	-0.0981816	N		?		?		?		?	1.03233	N	0.868596	N	0.246451	N	-0.117323	N		?		?
P38398	V920I																	1.08696	N	1.06564	N	1.03552	N	0.997596	N	0.19253	N	0.0408453	N		?		?		?		?	1.03902	N	0.97822	N	0.154928	N	0.0189154	N		?		?
P38398	T922R																	1.18386	N	1.15029	N	1.0421	N	1.00162	N	-0.0785137	N	-0.308772	N		?		?		?		?	1.08842	N	0.997758	N	-0.108282	N	-0.320519	N		?		?
P38398	I925L																	1.12255	N	1.142	N	1.25996	N	1.29472	N	0.252209	N	0.262395	N		?		?		?		?	1.06072	N	1.201	N	0.237367	N	0.237219	N		?		?
P38398	G928D																	0.981577	N	0.962922	N	0.761539	N	0.751048	N	-0.214006	N	-0.434637	N		?		?		?		?	0.916443	N	0.725443	N	-0.221045	N	-0.45473	N		?		?
P38398	G933A																	1.62125	N	1.64657	N	1.33246	N	1.36743	N	0.200326	N	0.22726	N		?		?		?		?	1.47683	N	1.26538	N	0.180684	N	0.197508	N		?		?
P38398	C953R																	0.536811	N	0.506407	P	0.177264	P	0.134573	P	-0.803933	?	-1.29098	?		?		?		?		?	0.526999	P	0.186791	P	-0.810372	?	-1.28602	?		?		?
P38398	E962K																	1.27764	N	1.27063	N	0.910274	N	0.906175	N	0.129634	N	-0.373302	N		?		?		?		?	1.18632	N	0.903164	N	0.108743	N	-0.369633	N		?		?
P38398	H971R																	0.889861	N	0.876128	N	0.948368	N	0.93312	N	0.0592809	N	0.0914891	N		?		?		?		?	0.840671	N	0.844951	N	0.0350028	N	0.034189	N		?		?
P38398	L973V																	1.35251	N	1.35601	N	1.16641	N	1.17598	N	0.341821	N	-0.0729037	N		?		?		?		?	1.24675	N	1.13455	N	0.313435	N	-0.0784343	N		?		?
P38398	R979C																	1.56729	N	1.55448	N	1.66827	N	1.64667	N	0.0384481	N	0.208535	N		?		?		?		?	1.40214	N	1.57271	N	-0.00739202	N	0.182414	N		?		?
P38398	S988L																	1.0457	N	1.03485	N	0.773196	N	0.746196	N	-0.482397	N	-0.664209	N		?		?		?		?	0.973773	N	0.750251	N	-0.50523	N	-0.66609	N		?		?
P38398	E1000K																	1.1754	N	1.16739	N	0.835456	N	0.830595	N	0.0141156	N	-0.475313	N		?		?		?		?	1.10059	N	0.838147	N	-0.00227255	N	-0.466869	N		?		?
P38398	M1008I																	0.851042	N	0.872913	N	1.05339	N	1.08997	N	0.21634	N	0.409769	N		?		?		?		?	0.815611	N	0.93537	N	0.203921	N	0.339329	N		?		?
P38398	M1008V																	0.884591	N	0.872913	N	1.07627	N	1.08997	N	0.193689	N	0.391356	N		?		?		?		?	0.839652	N	0.966048	N	0.191043	N	0.3226	N		?		?
P38398	M1014L																	0.927238	N	0.942324	N	0.809548	N	0.826615	N	0.197756	N	0.0179782	N		?		?		?		?	0.892581	N	0.739916	N	0.178882	N	-0.0240849	N		?		?
P38398	R1028C																	1.01316	N	0.989018	N	1.22279	N	1.19313	N	-0.333561	N	-0.0805285	N		?		?		?		?	0.928769	N	1.13175	N	-0.359721	N	-0.11646	N		?		?
P38398	R1028H																	1.11673	N	1.11175	N	1.39625	N	1.39012	N	0.03355	N	0.290422	N		?		?		?		?	1.04057	N	1.30381	N	0.00452855	N	0.254001	N		?		?
P38398	I1044V																	1.11644	N	1.09491	N	1.27137	N	1.23434	N	0.247827	N	0.498507	N		?		?		?		?	1.06298	N	1.16015	N	0.208517	N	0.445175	N		?		?
P38398	G1048D																	1.06605	N	1.04696	N	0.638007	N	0.627721	N	-0.0634052	N	-0.735262	N		?		?		?		?	0.985392	N	0.640452	N	-0.0751923	N	-0.731589	N		?		?
P38398	G1048V																	0.985088	N	0.965136	N	0.505382	P	0.496396	P	-0.308259	N	-0.986915	?		?		?		?		?	0.90158	N	0.513399	P	-0.313055	N	-0.981891	?		?		?
P38398	E1071K																	1.24194	N	1.23349	N	0.818351	N	0.813429	N	0.136809	N	-0.508883	N		?		?		?		?	1.15477	N	0.825016	N	0.116605	N	-0.498115	N		?		?
P38398	R1074G																	0.836817	N	0.735753	N	0.516994	P	0.409383	P	-0.724575	N	-1.04237	?		?		?		?		?	0.785473	N	0.524991	P	-0.730301	N	-1.03404	?		?		?
P38398	L1089F																	1.22068	N	1.24594	N	1.03324	N	1.08691	N	0.147338	N	-0.235013	N		?		?		?		?	1.1282	N	1.02238	N	0.145472	N	-0.236447	N		?		?
P38398	Y1094D																	0.580315	N	0.565665	N	0.283821	P	0.269829	P	-0.554084	N	-0.937834	?		?		?		?		?	0.558303	N	0.254572	P	-0.556732	N	-0.960845	?		?		?
P38398	P1099L																	0.826631	N	0.844695	N	0.184651	P	0.223506	P	-0.502478	N	-1.43366	P		?		?		?		?	0.773388	N	0.251076	P	-0.488605	N	-1.4006	P		?		?
P38398	S1101N																	1.30758	N	1.30614	N	1.0968	N	1.09429	N	0.197198	N	-0.0301618	N		?		?		?		?	1.21171	N	1.04743	N	0.169517	N	-0.0490377	N		?		?
P38398	N1102S																	1.00092	N	0.993279	N	0.804961	N	0.798729	N	-0.0115418	N	-0.360691	N		?		?		?		?	0.949838	N	0.782417	N	-0.0282786	N	-0.369036	N		?		?
P38398	K1109N																	0.99751	N	0.978894	N	0.767259	N	0.754837	N	-0.365933	N	-0.513974	N		?		?		?		?	0.944974	N	0.758781	N	-0.367384	N	-0.516365	N		?		?
P38398	S1139I																	1.23512	N	1.22381	N	0.912733	N	0.884314	N	-0.150811	N	-0.445633	N		?		?		?		?	1.12896	N	0.864719	N	-0.186848	N	-0.460164	N		?		?
P38398	A1142P																	1.05986	N	1.0723	N	0.728913	N	0.765713	N	0.0130458	N	-0.429586	N		?		?		?		?	0.980405	N	0.704609	N	0.0139371	N	-0.447438	N		?		?
P38398	A1142V																	1.13494	N	1.11321	N	0.855031	N	0.831376	N	0.145409	N	-0.278278	N		?		?		?		?	1.05015	N	0.80573	N	0.117958	N	-0.301697	N		?		?
P38398	D1152N																	1.03838	N	1.06088	N	0.507691	P	0.543945	N	0.0358693	N	-0.799812	?		?		?		?		?	0.983563	N	0.545523	N	0.03184	N	-0.779383	?		?		?
P38398	D1155H																	1.06549	N	1.07362	N	0.914881	N	0.933843	N	-0.0126808	N	-0.196009	N		?		?		?		?	0.98713	N	0.858244	N	-0.0251469	N	-0.225947	N		?		?
P38398	V1181I																	1.21725	N	1.19556	N	0.926579	N	0.888227	N	0.411898	N	-0.169571	N		?		?		?		?	1.14581	N	0.894012	N	0.367213	N	-0.177114	N		?		?
P38398	T1194I																	1.04883	N	1.05289	N	1.16906	N	1.16664	N	-0.0578509	N	0.17115	N		?		?		?		?	0.97553	N	1.06129	N	-0.0868066	N	0.119385	N		?		?
P38398	A1199V																	1.04483	N	1.02382	N	0.822874	N	0.799065	N	-0.0266421	N	-0.337766	N		?		?		?		?	0.976985	N	0.780431	N	-0.0488161	N	-0.357253	N		?		?
P38398	R1203Q																	1.04426	N	1.01929	N	1.23046	N	1.20259	N	0.0121052	N	0.122701	N		?		?		?		?	0.985449	N	1.15937	N	-0.0143288	N	0.0953893	N		?		?
P38398	K1208E																	0.882175	N	0.874846	N	0.629908	N	0.623257	N	-0.472172	N	-0.782956	?		?		?		?		?	0.860003	N	0.664155	N	-0.472758	N	-0.758102	?		?		?
P38398	E1214K																	1.05299	N	1.04618	N	0.684487	N	0.678979	N	-0.228617	N	-0.761642	?		?		?		?		?	1.00151	N	0.720566	N	-0.237669	N	-0.733893	N		?		?
P38398	E1219D																	1.1659	N	1.16237	N	0.779675	N	0.775987	N	-0.0404488	N	-0.623458	N		?		?		?		?	1.10494	N	0.814129	N	-0.0557521	N	-0.594748	N		?		?
P38398	E1219K																	1.12711	N	1.12146	N	0.715192	N	0.710324	N	-0.163389	N	-0.749375	?		?		?		?		?	1.0643	N	0.752256	N	-0.175361	N	-0.72003	N		?		?
P38398	L1223F																	0.977478	N	1.00243	N	0.61338	N	0.663176	N	-0.218161	N	-0.843493	?		?		?		?		?	0.927364	N	0.663616	N	-0.207626	N	-0.813803	?		?		?
P38398	N1236K																	1.05037	N	1.02838	N	1.30973	N	1.30122	N	-0.137225	N	0.371603	N		?		?		?		?	0.983522	N	1.20551	N	-0.14415	N	0.317057	N		?		?
P38398	P1238L																	0.759985	N	0.778493	N	0.463778	P	0.505436	P	-0.625556	N	-1.04953	?		?		?		?		?	0.719135	N	0.49304	P	-0.607858	N	-1.03471	?		?		?
P38398	T1242A																	0.781551	N	0.783359	N	0.702958	N	0.724273	N	-0.660443	N	-0.649344	N		?		?		?		?	0.767217	N	0.723325	N	-0.639667	N	-0.637585	N		?		?
P38398	V1247I																	1.22218	N	1.20024	N	1.31822	N	1.28312	N	0.429995	N	0.431538	N		?		?		?		?	1.14951	N	1.223	N	0.38486	N	0.390935	N		?		?
P38398	E1250K																	1.24865	N	1.23987	N	1.18509	N	1.18351	N	0.161452	N	0.0265914	N		?		?		?		?	1.15981	N	1.13772	N	0.140635	N	0.0096945	N		?		?
P38398	S1266T																	1.29198	N	1.29528	N	1.2261	N	1.23815	N	0.149304	N	0.0861223	N		?		?		?		?	1.19933	N	1.17657	N	0.130625	N	0.0678435	N		?		?
P38398	I1275V																	1.18401	N	1.15917	N	1.45979	N	1.42573	N	0.496179	N	0.660011	N		?		?		?		?	1.11376	N	1.34003	N	0.450691	N	0.606114	N		?		?
P38398	H1283R																	0.67279	N	0.659988	N	0.70629	N	0.69088	N	-0.319159	N	-0.446774	N		?		?		?		?	0.663198	N	0.669796	N	-0.331396	N	-0.463612	N		?		?
P38398	S1301N																	1.18122	N	1.18315	N	1.01303	N	1.01137	N	-0.145355	N	-0.299174	N		?		?		?		?	1.11258	N	1.00081	N	-0.163751	N	-0.294107	N		?		?
P38398	S1330C																	1.30969	N	1.34846	N	1.3861	N	1.43589	N	0.11817	N	0.321451	N		?		?		?		?	1.20036	N	1.29283	N	0.0978204	N	0.279508	N		?		?
P38398	S1336C																	1.19929	N	1.23658	N	0.878321	N	0.924132	N	0.00989549	N	-0.478611	N		?		?		?		?	1.10721	N	0.869778	N	-0.00589767	N	-0.475204	N		?		?
P38398	D1344G																	0.842622	N	0.826092	N	0.744726	N	0.735235	N	-0.522564	N	-0.563397	N		?		?		?		?	0.805103	N	0.728734	N	-0.52066	N	-0.569702	N		?		?
P38398	E1346K																	1.17634	N	1.16829	N	1.06072	N	1.05837	N	0.017581	N	-0.187151	N		?		?		?		?	1.1013	N	1.03712	N	0.00110662	N	-0.190804	N		?		?
P38398	R1347G																	0.966108	N	0.861539	N	0.796179	N	0.691231	N	-0.371241	N	-0.645451	N		?		?		?		?	0.886804	N	0.764855	N	-0.38652	N	-0.656886	N		?		?
P38398	T1349M																	1.00256	N	1.00403	N	1.04723	N	1.05865	N	-0.111894	N	-0.0862135	N		?		?		?		?	0.93472	N	0.981995	N	-0.123894	N	-0.117337	N		?		?
P38398	T1349R																	1.04187	N	1.00403	N	1.10024	N	1.05865	N	-0.114328	N	-0.0755948	N		?		?		?		?	0.965088	N	1.02225	N	-0.14016	N	-0.109543	N		?		?
P38398	M1361L																	0.797485	N	0.813584	N	1.22729	N	1.25118	N	-0.0483021	N	0.355858	N		?		?		?		?	0.787176	N	1.14213	N	-0.0596086	N	0.314968	N		?		?
P38398	A1368V																	1.02755	N	1.00738	N	0.978678	N	0.957054	N	-0.0901741	N	-0.179367	N		?		?		?		?	0.963995	N	0.924966	N	-0.110768	N	-0.202307	N		?		?
P38398	Q1395R																	0.682174	N	0.663887	N	0.698334	N	0.666257	N	-0.842002	?	-0.71269	N		?		?		?		?	0.697033	N	0.715524	N	-0.844202	?	-0.692843	N		?		?
P38398	H1402Y																	1.51368	N	1.50629	N	1.56628	N	1.54743	N	0.405384	N	0.106174	N		?		?		?		?	1.3962	N	1.53989	N	0.354496	N	0.122324	N		?		?
P38398	I1405V																	1.08059	N	1.05714	N	1.12477	N	1.08824	N	0.275228	N	0.118202	N		?		?		?		?	1.0306	N	1.06328	N	0.236233	N	0.0959017	N		?		?
P38398	Q1409L																	0.673862	N	0.725805	N	0.438806	P	0.483698	P	-0.65288	N	-1.04596	?		?		?		?		?	0.663024	N	0.461774	P	-0.659303	N	-1.02595	?		?		?
P38398	E1419Q																	1.21521	N	1.23082	N	0.927838	N	0.943754	N	0.237052	N	-0.382247	N		?		?		?		?	1.14258	N	0.93646	N	0.211002	N	-0.365461	N		?		?
P38398	H1421R																	0.58873	N	0.577522	N	0.719018	N	0.704109	N	-0.519147	N	-0.462997	N		?		?		?		?	0.5963	N	0.686536	N	-0.525726	N	-0.476613	N		?		?
P38398	H1421Y																	0.680984	N	0.659341	N	0.868466	N	0.835434	N	-0.273525	N	-0.206333	N		?		?		?		?	0.688969	N	0.825414	N	-0.292608	N	-0.222404	N		?		?
P38398	P1430S																	0.8956	N	0.920535	N	0.955812	N	0.998467	N	-0.27366	N	-0.140448	N		?		?		?		?	0.84868	N	0.90116	N	-0.271237	N	-0.170024	N		?		?
P38398	S1437P																	1.3709	N	1.40387	N	1.25496	N	1.30396	N	0.118307	N	-0.0305715	N		?		?		?		?	1.25221	N	1.21153	N	0.102493	N	-0.0434399	N		?		?
P38398	R1443G																	1.24728	N	1.14551	N	1.4666	N	1.3687	N	-0.0547146	N	0.248084	N		?		?		?		?	1.12263	N	1.35093	N	-0.0823588	N	0.196329	N		?		?
P38398	S1448G																	1.38184	N	1.38697	N	1.57141	N	1.6038	N	0.203373	N	0.543963	N		?		?		?		?	1.26441	N	1.4772	N	0.194863	N	0.499483	N		?		?
P38398	S1457A																	1.27696	N	1.30345	N	1.02869	N	1.06562	N	0.188066	N	-0.240064	N		?		?		?		?	1.18807	N	1.01987	N	0.170901	N	-0.235625	N		?		?
P38398	N1468H																	0.896959	N	0.893973	N	1.00831	N	1.00253	N	-0.271726	N	-0.134482	N		?		?		?		?	0.86837	N	0.964922	N	-0.285385	N	-0.149988	N		?		?
P38398	R1495T																	0.887278	N	0.848104	N	0.776522	N	0.732368	N	-0.297544	N	-0.583229	N		?		?		?		?	0.835743	N	0.752141	N	-0.316407	N	-0.588556	N		?		?
P38398	R1507T																	0.965971	N	0.925764	N	0.879549	N	0.835781	N	-0.130185	N	-0.382841	N		?		?		?		?	0.89905	N	0.831539	N	-0.153976	N	-0.401941	N		?		?
P38398	S1512I																	1.02936	N	1.0196	N	0.981532	N	0.955047	N	-0.538593	N	-0.463196	N		?		?		?		?	0.961728	N	0.943343	N	-0.562676	N	-0.468738	N		?		?
P38398	S1524A																	1.20854	N	1.23556	N	1.15237	N	1.19017	N	0.0584415	N	-0.0364918	N		?		?		?		?	1.13248	N	1.12145	N	0.0452651	N	-0.0441433	N		?		?
P38398	I1529V																	1.15101	N	1.12779	N	1.45865	N	1.42381	N	0.374891	N	0.728651	N		?		?		?		?	1.08896	N	1.32717	N	0.33242	N	0.666394	N		?		?
P38398	V1534M																	1.25898	N	1.25777	N	1.20335	N	1.22206	N	0.323019	N	0.229426	N		?		?		?		?	1.16365	N	1.13319	N	0.309347	N	0.19283	N		?		?
P38398	S1542A																	1.34187	N	1.36836	N	1.22016	N	1.25833	N	0.288976	N	0.0854563	N		?		?		?		?	1.24155	N	1.17536	N	0.268439	N	0.0699318	N		?		?
P38398	D1546N																	1.03073	N	1.0536	N	1.13239	N	1.17347	N	0.00776118	N	0.190534	N		?		?		?		?	0.977816	N	1.06495	N	0.00443115	N	0.154442	N		?		?
P38398	D1546Y																	0.895208	N	0.889963	N	0.916009	N	0.910818	N	-0.471381	N	-0.289348	N		?		?		?		?	0.831702	N	0.840058	N	-0.482816	N	-0.327061	N		?		?
P38398	L1553M																	1.17881	N	1.20173	N	0.977277	N	1.00143	N	0.249903	N	-0.239191	N		?		?		?		?	1.11148	N	0.967852	N	0.224268	N	-0.23359	N		?		?
P38398	E1559K																	1.23377	N	1.22572	N	1.05247	N	1.05048	N	0.106776	N	-0.238888	N		?		?		?		?	1.14863	N	1.03679	N	0.0873192	N	-0.23715	N		?		?
P38398	L1564P																	0.943609	N	0.965798	N	0.640313	N	0.684261	N	-0.4991	N	-0.853161	?		?		?		?		?	0.875887	N	0.653949	N	-0.487983	N	-0.844284	?		?		?
P38398	E1576Q																	1.3163	N	1.33297	N	1.20918	N	1.22677	N	0.348336	N	0.109014	N		?		?		?		?	1.22744	N	1.16274	N	0.317887	N	0.0949102	N		?		?
P38398	D1578G																	0.833255	N	0.814669	N	0.931716	N	0.923433	N	-0.448016	N	-0.245539	N		?		?		?		?	0.794337	N	0.880591	N	-0.447285	N	-0.271336	N		?		?
P38398	E1586G																	1.06509	N	1.03181	N	0.963079	N	0.945945	N	-0.418846	N	-0.453805	N		?		?		?		?	0.982434	N	0.940455	N	-0.41699	N	-0.460776	N		?		?
P38398	R1589H																	1.42825	N	1.4299	N	1.93319	N	1.93757	N	0.230729	N	0.567011	N		?		?		?		?	1.30709	N	1.84746	N	0.190866	N	0.551042	N		?		?
P38398	N1592K																	1.26989	N	1.25053	N	1.46393	N	1.4602	N	0.0903273	N	0.291864	N		?		?		?		?	1.1683	N	1.38857	N	0.0741133	N	0.262314	N		?		?
P38398	L1605S																	1.23176	N	1.21814	N	1.42442	N	1.40477	N	-0.0731515	N	0.159065	N		?		?		?		?	1.12298	N	1.32711	N	-0.107885	N	0.123387	N		?		?
P38398	K1606E																	1.4085	N	1.40167	N	1.38909	N	1.3921	N	0.325985	N	0.0785541	N		?		?		?		?	1.2944	N	1.35326	N	0.298426	N	0.0758102	N		?		?
P38398	P1614S																	0.858097	N	0.884864	N	0.863431	N	0.9058	N	-0.411505	N	-0.325603	N		?		?		?		?	0.820497	N	0.830891	N	-0.405653	N	-0.342172	N		?		?
P38398	M1628T																	0.763176	N	0.757316	N	0.911476	N	0.919656	N	-0.167287	N	-0.103377	N		?		?		?		?	0.726621	N	0.835625	N	-0.172746	N	-0.146011	N		?		?
P38398	M1628V																	0.849078	N	0.839135	N	1.03543	N	1.05098	N	0.06316	N	0.130779	N		?		?		?		?	0.812964	N	0.965218	N	0.0637611	N	0.0892457	N		?		?
P38398	S1631C						1.15277				1.07318				0.371573				?		?		?		?		?		?		?		?		?		?		?		?		?		?		?		?
P38398	S1631G						1.22743				1.13921				0.100042				?		?		?		?		?		?		?		?		?		?		?		?		?		?		?		?
P38398	S1631I					-0.308479	1.16236			-0.35636	1.07066			-0.470183	0.578464				?		?		?		?		?		?		?		?		?		?		?		?		?		?		?		?
P38398	S1631N						1.27395				1.18745				0.290779				?		?		?		?		?		?		?		?		?		?		?		?		?		?		?		?
P38398	S1631R						1.25677				1.15194				0.522207				?		?		?		?		?		?		?		?		?		?		?		?		?		?		?		?
P38398	S1631T						1.26977				1.18364				0.759577				?		?		?		?		?		?		?		?		?		?		?		?		?		?		?		?
P38398	V1632A						1.11784				1.03677				0.54001				?		?		?		?		?		?		?		?		?		?		?		?		?		?		?		?
P38398	V1632E						0.954946				0.892008				0.118013				?		?		?		?		?		?		?		?		?		?		?		?		?		?		?		?
P38398	V1632G						0.994177				0.908549				0.409212				?		?		?		?		?		?		?		?		?		?		?		?		?		?		?		?
P38398	V1632L						1.13885				1.06342				0.848293				?		?		?		?		?		?		?		?		?		?		?		?		?		?		?		?
P38398	V1632M						1.14031				1.06342				0.822307				?		?		?		?		?		?		?		?		?		?		?		?		?		?		?		?
P38398	S1633C						1.271				1.16701				0.283388				?		?		?		?		?		?		?		?		?		?		?		?		?		?		?		?
P38398	S1633G					0.251325	1.34566			0.210017	1.23304			-0.151941	0.0928459				?		?		?		?		?		?		?		?		?		?		?		?		?		?		?		?
P38398	S1633I						1.28059				1.1645				0.565867				?		?		?		?		?		?		?		?		?		?		?		?		?		?		?		?
P38398	S1633N						1.39218				1.28129				0.257911				?		?		?		?		?		?		?		?		?		?		?		?		?		?		?		?
P38398	S1633R						1.375				1.24577				0.369859				?		?		?		?		?		?		?		?		?		?		?		?		?		?		?		?
P38398	S1633T						1.388				1.27748				0.679741				?		?		?		?		?		?		?		?		?		?		?		?		?		?		?		?
P38398	R1634G					-0.0221815	1.19526			-0.100817	1.07701			0.2759	0.347034				?		?		?		?		?		?		?		?		?		?		?		?		?		?		?		?
P38398	R1634K					0.549868	1.25867			0.480394	1.16964			0.0771841	0.289834				?		?		?		?		?		?		?		?		?		?		?		?		?		?		?		?
P38398	R1634S						1.20501				1.09604				0.343186				?		?		?		?		?		?		?		?		?		?		?		?		?		?		?		?
P38398	R1634T						1.17061				1.07063				0.289126				?		?		?		?		?		?		?		?		?		?		?		?		?		?		?		?
P38398	E1635A						1.22586				1.12596				0.228889				?		?		?		?		?		?		?		?		?		?		?		?		?		?		?		?
P38398	E1635D						1.34273				1.24784				0.819557				?		?		?		?		?		?		?		?		?		?		?		?		?		?		?		?
P38398	E1635G					-0.174364	1.20713			-0.209043	1.09931			0.0243175	0.406434				?		?		?		?		?		?		?		?		?		?		?		?		?		?		?		?
P38398	E1635K					0.251217	1.30393			0.19827	1.20721			-0.413472	0.140522				?		?		?		?		?		?		?		?		?		?		?		?		?		?		?		?
P38398	E1635Q						1.32007				1.23132				0.881457				?		?		?		?		?		?		?		?		?		?		?		?		?		?		?		?
P38398	E1635V						1.10789				1.0269				0.11547				?		?		?		?		?		?		?		?		?		?		?		?		?		?		?		?
P38398	K1636E					-0.0439739	1.07765			-0.075915	1.01777			-0.372567	0.14594				?		?		?		?		?		?		?		?		?		?		?		?		?		?		?		?
P38398	K1636M						0.943705				0.897145				0.60644				?		?		?		?		?		?		?		?		?		?		?		?		?		?		?		?
P38398	K1636N						1.04779				0.9835				0.771321				?		?		?		?		?		?		?		?		?		?		?		?		?		?		?		?
P38398	K1636Q						1.06798				1.01142				0.69394				?		?		?		?		?		?		?		?		?		?		?		?		?		?		?		?
P38398	K1636R						1.10843				1.05204				0.36942				?		?		?		?		?		?		?		?		?		?		?		?		?		?		?		?
P38398	K1636T						0.998648				0.936525				0.282645				?		?		?		?		?		?		?		?		?		?		?		?		?		?		?		?
P38398	P1637A					-0.213658	0.928717			-0.229792	0.873415			-0.580925	0.166683				?		?		?		?		?		?		?		?		?		?		?		?		?		?		?		?
P38398	P1637L						0.842344				0.785816				0.190267			0.842344	N	0.859641	N	0.528617	P	0.570667	N	-0.444721	N	-0.936767	?		?		?		?		?	0.785197	N	0.545266	N	-0.432286	N	-0.929012	?		?		?
P38398	P1637Q						0.928755				0.874685				0.109632				?		?		?		?		?		?		?		?		?		?		?		?		?		?		?		?
P38398	P1637R						0.931754				0.86709				0.659608				?		?		?		?		?		?		?		?		?		?		?		?		?		?		?		?
P38398	P1637S					-0.201072	0.9176			-0.22412	0.865793			0.0201624	0.254001				?		?		?		?		?		?		?		?		?		?		?		?		?		?		?		?
P38398	P1637T					-0.201716	0.895062			-0.210886	0.848009			-0.164178	0.348276				?		?		?		?		?		?		?		?		?		?		?		?		?		?		?		?
P38398	E1638A					-0.275571	1.12281			-0.303097	1.04355			0.0223499	0.279397				?		?		?		?		?		?		?		?		?		?		?		?		?		?		?		?
P38398	E1638D						1.23967				1.16542				0.873052				?		?		?		?		?		?		?		?		?		?		?		?		?		?		?		?
P38398	E1638G						1.10408				1.0169				0.420932				?		?		?		?		?		?		?		?		?		?		?		?		?		?		?		?
P38398	E1638K						1.20088				1.1248				0.140707				?		?		?		?		?		?		?		?		?		?		?		?		?		?		?		?
P38398	E1638Q						1.21701				1.14891				0.880977				?		?		?		?		?		?		?		?		?		?		?		?		?		?		?		?
P38398	E1638V						1.00484				0.94449				0.112883				?		?		?		?		?		?		?		?		?		?		?		?		?		?		?		?
P38398	L1639F					0.253641	1.2431			0.215022	1.14614			-0.0290535	0.587936				?		?		?		?		?		?		?		?		?		?		?		?		?		?		?		?
P38398	L1639M						1.32651				1.23374				0.57176				?		?		?		?		?		?		?		?		?		?		?		?		?		?		?		?
P38398	L1639S					0.00104079	1.20195			-0.0722747	1.09538			-0.307682	0.60861				?		?		?		?		?		?		?		?		?		?		?		?		?		?		?		?
P38398	L1639V					0.398573	1.30678			0.332203	1.20709			-0.200816	0.773968				?		?		?		?		?		?		?		?		?		?		?		?		?		?		?		?
P38398	L1639W						1.18554				1.08014				0.451028				?		?		?		?		?		?		?		?		?		?		?		?		?		?		?		?
P38398	T1640A					0.0342039	1.09503			0.00493506	1.01963			-0.0848714	0.143594				?		?		?		?		?		?		?		?		?		?		?		?		?		?		?		?
P38398	T1640I						1.04726				0.9752				0.603021				?		?		?		?		?		?		?		?		?		?		?		?		?		?		?		?
P38398	T1640K						1.06661				0.989173				0.241974				?		?		?		?		?		?		?		?		?		?		?		?		?		?		?		?
P38398	T1640P					-0.0807687	1.00373			-0.0980659	0.939631			-0.0413296	0.347332				?		?		?		?		?		?		?		?		?		?		?		?		?		?		?		?
P38398	T1640R						1.08834				1.00569				0.319612				?		?		?		?		?		?		?		?		?		?		?		?		?		?		?		?
P38398	T1640S						1.13574				1.0628				0.816992				?		?		?		?		?		?		?		?		?		?		?		?		?		?		?		?
P38398	A1641D						0.982864				0.919226				0.067925				?		?		?		?		?		?		?		?		?		?		?		?		?		?		?		?
P38398	A1641G					-0.147187	1.0799			-0.162528	1.01445			-0.293569	0.637575				?		?		?		?		?		?		?		?		?		?		?		?		?		?		?		?
P38398	A1641P						1.03477				0.968742				0.174334				?		?		?		?		?		?		?		?		?		?		?		?		?		?		?		?
P38398	A1641S					-0.00101506	1.10952			-0.0254963	1.04872			-0.360117	0.721238				?		?		?		?		?		?		?		?		?		?		?		?		?		?		?		?
P38398	A1641T						1.09242				1.02334				0.13901				?		?		?		?		?		?		?		?		?		?		?		?		?		?		?		?
P38398	A1641V					-0.140756	1.10986			-0.180488	1.03858			-0.10957	0.68053				?		?		?		?		?		?		?		?		?		?		?		?		?		?		?		?
P38398	S1642A						1.12238				1.06468				0.672726				?		?		?		?		?		?		?		?		?		?		?		?		?		?		?		?
P38398	S1642L						1.0389				0.969483				0.563682				?		?		?		?		?		?		?		?		?		?		?		?		?		?		?		?
P38398	S1642P						1.03651				0.977078				0.263506				?		?		?		?		?		?		?		?		?		?		?		?		?		?		?		?
P38398	S1642T					-0.159296	1.14599			-0.173762	1.08246			-0.128942	0.791935				?		?		?		?		?		?		?		?		?		?		?		?		?		?		?		?
P38398	T1643A						1.10677				1.02848				0.143301				?		?		?		?		?		?		?		?		?		?		?		?		?		?		?		?
P38398	T1643I						1.05899				0.98405				0.596086				?		?		?		?		?		?		?		?		?		?		?		?		?		?		?		?
P38398	T1643K						1.07835				0.998023				0.23276				?		?		?		?		?		?		?		?		?		?		?		?		?		?		?		?
P38398	T1643P						1.01546				0.948481				0.345093				?		?		?		?		?		?		?		?		?		?		?		?		?		?		?		?
P38398	T1643R						1.10007				1.01454				0.316529				?		?		?		?		?		?		?		?		?		?		?		?		?		?		?		?
P38398	T1643S						1.14748				1.07165				0.80577				?		?		?		?		?		?		?		?		?		?		?		?		?		?		?		?
P38398	E1644A					-0.0113924	1.22744			-0.0606593	1.12715			0.0944159	0.227742				?		?		?		?		?		?		?		?		?		?		?		?		?		?		?		?
P38398	E1644D						1.3443				1.24902				0.818327				?		?		?		?		?		?		?		?		?		?		?		?		?		?		?		?
P38398	E1644G						1.2087				1.1005				0.406136			1.2087	N	1.17441	N	1.19952	N	1.18458	N	-0.151236	N	-0.111334	N		?		?		?		?	1.09926	N	1.14253	N	-0.157667	N	-0.135809	N		?		?
P38398	E1644K						1.3055				1.2084				0.140485				?		?		?		?		?		?		?		?		?		?		?		?		?		?		?		?
P38398	E1644Q						1.32164				1.23251				0.88101				?		?		?		?		?		?		?		?		?		?		?		?		?		?		?		?
P38398	E1644V						1.10946				1.02809				0.115464				?		?		?		?		?		?		?		?		?		?		?		?		?		?		?		?
P38398	R1645G					-0.441479	0.956261			-0.487801	0.880284			-0.0649916	0.595971				?		?		?		?		?		?		?		?		?		?		?		?		?		?		?		?
P38398	R1645K					0.13057	1.01967			0.0934106	0.972912			-0.113874	0.367068				?		?		?		?		?		?		?		?		?		?		?		?		?		?		?		?
P38398	R1645M					-0.22943	0.876668			-0.291216	0.834526			-0.697255	0.0739244				?		?		?		?		?		?		?		?		?		?		?		?		?		?		?		?
P38398	R1645S						0.966015				0.899312				0.489326				?		?		?		?		?		?		?		?		?		?		?		?		?		?		?		?
P38398	R1645T						0.93161				0.873906				0.360692				?		?		?		?		?		?		?		?		?		?		?		?		?		?		?		?
P38398	R1645W						0.755413				0.72152				0.20029				?		?		?		?		?		?		?		?		?		?		?		?		?		?		?		?
P38398	V1646A					-0.128761	1.09326			-0.170122	1.02364			-0.120407	0.676928				?		?		?		?		?		?		?		?		?		?		?		?		?		?		?		?
P38398	V1646D					-0.501599	0.895192			-0.521663	0.840793			-0.301732	0.280754				?		?		?		?		?		?		?		?		?		?		?		?		?		?		?		?
P38398	V1646F					-0.272089	1.0294			-0.287302	0.962691			-0.471716	0.621231				?		?		?		?		?		?		?		?		?		?		?		?		?		?		?		?
P38398	V1646G						0.969595				0.895417				0.429243				?		?		?		?		?		?		?		?		?		?		?		?		?		?		?		?
P38398	V1646I						1.21697				1.15186				0.967207				?		?		?		?		?		?		?		?		?		?		?		?		?		?		?		?
P38398	V1646L					0.00794027	1.11427			-0.0274187	1.05029			-0.204701	0.887304				?		?		?		?		?		?		?		?		?		?		?		?		?		?		?		?
P38398	N1647D						1.08983				1.02522				0.757112				?		?		?		?		?		?		?		?		?		?		?		?		?		?		?		?
P38398	N1647H						1.11655				1.04682				0.479234				?		?		?		?		?		?		?		?		?		?		?		?		?		?		?		?
P38398	N1647I						0.915372				0.851293				0.156301				?		?		?		?		?		?		?		?		?		?		?		?		?		?		?		?
P38398	N1647K						1.09458				1.01763				0.653844			1.09458	N	1.07043	N	1.29366	N	1.28516	N	0.0252627	N	0.333951	N		?		?		?		?	1.01674	N	1.19421	N	0.0142952	N	0.282322	N		?		?
P38398	N1647S					0.185871	1.11875			0.129822	1.04809			-0.024228	0.300634				?		?		?		?		?		?		?		?		?		?		?		?		?		?		?		?
P38398	N1647T						1.03283				0.971894				0.544504				?		?		?		?		?		?		?		?		?		?		?		?		?		?		?		?
P38398	N1647Y					-0.21341	0.997969			-0.265203	0.923675			-0.401082	0.127485				?		?		?		?		?		?		?		?		?		?		?		?		?		?		?		?
P38398	K1648E						1.20366				1.12163				0.147793				?		?		?		?		?		?		?		?		?		?		?		?		?		?		?		?
P38398	K1648I						0.964925				0.899431				0.515764				?		?		?		?		?		?		?		?		?		?		?		?		?		?		?		?
P38398	K1648N					0.0286547	1.17381			-0.0127856	1.08736			0.0465265	0.66137				?		?		?		?		?		?		?		?		?		?		?		?		?		?		?		?
P38398	K1648Q					0.186885	1.19399			0.128972	1.11528			0.00964033	0.662272				?		?		?		?		?		?		?		?		?		?		?		?		?		?		?		?
P38398	K1648R						1.23445				1.1559				0.328918				?		?		?		?		?		?		?		?		?		?		?		?		?		?		?		?
P38398	K1648T						1.12466				1.04038				0.24123				?		?		?		?		?		?		?		?		?		?		?		?		?		?		?		?
P38398	R1649G						0.979622				0.897905				0.541828				?		?		?		?		?		?		?		?		?		?		?		?		?		?		?		?
P38398	R1649I					-0.397971	0.795234			-0.45625	0.750574			-0.284504	0.0158522				?		?		?		?		?		?		?		?		?		?		?		?		?		?		?		?
P38398	R1649K						1.04303				0.990533				0.353856				?		?		?		?		?		?		?		?		?		?		?		?		?		?		?		?
P38398	R1649S						0.989376				0.916933				0.444951				?		?		?		?		?		?		?		?		?		?		?		?		?		?		?		?
P38398	R1649T						0.954971				0.891527				0.357277				?		?		?		?		?		?		?		?		?		?		?		?		?		?		?		?
P38398	M1650I					-0.464571	0.536931			-0.465095	0.562623			-0.317656	0.774925				?		?		?		?		?		?		?		?		?		?		?		?		?		?		?		?
P38398	M1650K						0.447217				0.475023				0.607241				?		?		?		?		?		?		?		?		?		?		?		?		?		?		?		?
P38398	M1650L						0.588761				0.613409				0.730255				?		?		?		?		?		?		?		?		?		?		?		?		?		?		?		?
P38398	M1650R						0.468944				0.491538				0.0443788				?		?		?		?		?		?		?		?		?		?		?		?		?		?		?		?
P38398	M1650T						0.484578				0.50043				0.424703				?		?		?		?		?		?		?		?		?		?		?		?		?		?		?		?
P38398	M1650V						0.57048				0.586759				0.599178				?		?		?		?		?		?		?		?		?		?		?		?		?		?		?		?
P38398	S1651A						0.976819				0.9485				0.530027				?		?		?		?		?		?		?		?		?		?		?		?		?		?		?		?
P38398	S1651C						0.883429				0.85582				0.480585				?		?		?		?		?		?		?		?		?		?		?		?		?		?		?		?
P38398	S1651F						0.911483				0.867279				0.429564			0.911483	N	0.885569	N	0.742369	N	0.693566	N	-0.856144	?	-0.914775	?		?		?		?		?	0.866735	N	0.752127	N	-0.873755	?	-0.892631	?		?		?
P38398	S1651P						0.890947				0.860901				0.251368				?		?		?		?		?		?		?		?		?		?		?		?		?		?		?		?
P38398	S1651T					-0.531128	1.00043			-0.514942	0.966285			-0.270989	0.710171				?		?		?		?		?		?		?		?		?		?		?		?		?		?		?		?
P38398	S1651Y						0.9241				0.874901				0.180253				?		?		?		?		?		?		?		?		?		?		?		?		?		?		?		?
P38398	M1652I						0.624151				0.63307				0.801699			0.624151	N	0.649068	N	0.566304	N	0.600657	N	-0.269175	N	-0.502269	N		?		?		?		?	0.633184	N	0.554014	N	-0.267334	N	-0.511839	N		?		?
P38398	M1652K						0.534436				0.54547				0.60264				?		?		?		?		?		?		?		?		?		?		?		?		?		?		?		?
P38398	M1652L					-0.132992	0.67598			-0.160134	0.683856			-0.2198	0.754823				?		?		?		?		?		?		?		?		?		?		?		?		?		?		?		?
P38398	M1652R						0.556163				0.561984				0.0511097				?		?		?		?		?		?		?		?		?		?		?		?		?		?		?		?
P38398	M1652T						0.571797				0.570877				0.472211			0.571797	N	0.567249	N	0.465222	P	0.469332	P	-0.522272	N	-0.754839	?		?		?		?		?	0.570883	N	0.455098	P	-0.516718	N	-0.763824	?		?		?
P38398	M1652V					-0.293755	0.657699			-0.302837	0.657206			-0.147204	0.669892				?		?		?		?		?		?		?		?		?		?		?		?		?		?		?		?
P38398	V1653A					-0.670527	0.760127			-0.670867	0.748099			-0.537934	0.785523				?		?		?		?		?		?		?		?		?		?		?		?		?		?		?		?
P38398	V1653E					-0.903386	0.597229			-0.888212	0.603335			-1.25569	0.0774761				?		?		?		?		?		?		?		?		?		?		?		?		?		?		?		?
P38398	V1653G					-1.08708	0.63646			-1.06306	0.619875			-1.33267	0.491618				?		?		?		?		?		?		?		?		?		?		?		?		?		?		?		?
P38398	V1653L						0.781135				0.774749				0.773204				?		?		?		?		?		?		?		?		?		?		?		?		?		?		?		?
P38398	V1654A						1.06959				1.00578				0.71544				?		?		?		?		?		?		?		?		?		?		?		?		?		?		?		?
P38398	V1654E						0.906689				0.861018				0.112192				?		?		?		?		?		?		?		?		?		?		?		?		?		?		?		?
P38398	V1654G						0.94592				0.877559				0.433729				?		?		?		?		?		?		?		?		?		?		?		?		?		?		?		?
P38398	V1654L					-0.0857617	1.09059			-0.113005	1.03243			-0.220463	0.88448				?		?		?		?		?		?		?		?		?		?		?		?		?		?		?		?
P38398	V1654M						1.09205				1.03243				0.855188				?		?		?		?		?		?		?		?		?		?		?		?		?		?		?		?
P38398	S1655A						1.00688				0.971178				0.588908				?		?		?		?		?		?		?		?		?		?		?		?		?		?		?		?
P38398	S1655C						0.913495				0.878498				0.48037				?		?		?		?		?		?		?		?		?		?		?		?		?		?		?		?
P38398	S1655F						0.941548				0.889957				0.472657			0.941548	N	0.914165	N	0.750565	N	0.701791	N	-0.745637	N	-0.89869	?		?		?		?		?	0.889329	N	0.758419	N	-0.765997	?	-0.877659	?		?		?
P38398	S1655P					-0.674561	0.921013			-0.652904	0.883579			-0.467608	0.261237				?		?		?		?		?		?		?		?		?		?		?		?		?		?		?		?
P38398	S1655T						1.03049				0.988963				0.757429				?		?		?		?		?		?		?		?		?		?		?		?		?		?		?		?
P38398	S1655Y						0.954166				0.897579				0.18705				?		?		?		?		?		?		?		?		?		?		?		?		?		?		?		?
P38398	G1656A						0.575653				0.600012				0.357928				?		?		?		?		?		?		?		?		?		?		?		?		?		?		?		?
P38398	G1656C						0.45085				0.471789				0.514299				?		?		?		?		?		?		?		?		?		?		?		?		?		?		?		?
P38398	G1656D					-1.18994	0.562905			-1.14433	0.579714			-1.11186	0.179991				?		?		?		?		?		?		?		?		?		?		?		?		?		?		?		?
P38398	G1656R						0.60613				0.601335				0.942181				?		?		?		?		?		?		?		?		?		?		?		?		?		?		?		?
P38398	G1656S						0.586543				0.607634				0.0540719				?		?		?		?		?		?		?		?		?		?		?		?		?		?		?		?
P38398	G1656V						0.481944				0.495925				0.421725				?		?		?		?		?		?		?		?		?		?		?		?		?		?		?		?
P38398	L1657M						0.796865				0.80716				0.672286				?		?		?		?		?		?		?		?		?		?		?		?		?		?		?		?
P38398	L1657P						0.594661				0.596419				0.284999				?		?		?		?		?		?		?		?		?		?		?		?		?		?		?		?
P38398	L1657Q					-1.20177	0.603067			-1.16305	0.616717			-0.704421	0.694447				?		?		?		?		?		?		?		?		?		?		?		?		?		?		?		?
P38398	L1657R						0.624082				0.634502				0.0234784				?		?		?		?		?		?		?		?		?		?		?		?		?		?		?		?
P38398	L1657V					-0.830849	0.777129			-0.797327	0.78051			-0.509153	0.627493				?		?		?		?		?		?		?		?		?		?		?		?		?		?		?		?
P38398	T1658A						0.918435				0.877646				0.129209				?		?		?		?		?		?		?		?		?		?		?		?		?		?		?		?
P38398	T1658S						0.959147				0.920811				0.832298				?		?		?		?		?		?		?		?		?		?		?		?		?		?		?		?
P38398	P1659A					-0.536382	0.783983			-0.526467	0.756431			-0.872727	0.15865				?		?		?		?		?		?		?		?		?		?		?		?		?		?		?		?
P38398	P1659L					-0.803178	0.69761			-0.78635	0.668832			-1.01798	0.234042				?		?		?		?		?		?		?		?		?		?		?		?		?		?		?		?
P38398	P1659Q						0.784021				0.757702				0.103856				?		?		?		?		?		?		?		?		?		?		?		?		?		?		?		?
P38398	P1659R						0.78702				0.750106				0.716708				?		?		?		?		?		?		?		?		?		?		?		?		?		?		?		?
P38398	P1659S						0.772866				0.748809				0.255564				?		?		?		?		?		?		?		?		?		?		?		?		?		?		?		?
P38398	P1659T						0.750328				0.731025				0.322106				?		?		?		?		?		?		?		?		?		?		?		?		?		?		?		?
P38398	E1660A						1.33311				1.21862				0.201344				?		?		?		?		?		?		?		?		?		?		?		?		?		?		?		?
P38398	E1660D						1.44997				1.34049				0.720277				?		?		?		?		?		?		?		?		?		?		?		?		?		?		?		?
P38398	E1660G					-0.126628	1.31437			-0.162581	1.19197			0.0168009	0.355105				?		?		?		?		?		?		?		?		?		?		?		?		?		?		?		?
P38398	E1660K						1.41117				1.29987				0.126375				?		?		?		?		?		?		?		?		?		?		?		?		?		?		?		?
P38398	E1660Q						1.42731				1.32398				0.81906				?		?		?		?		?		?		?		?		?		?		?		?		?		?		?		?
P38398	E1660V						1.21513				1.11956				0.107136			1.21513	N	1.28294	N	1.06126	N	1.12708	N	-0.0546271	N	-0.302506	N		?		?		?		?	1.11844	N	1.02445	N	-0.0815459	N	-0.307884	N		?		?
P38398	E1661A						0.866561				0.836068				0.344499				?		?		?		?		?		?		?		?		?		?		?		?		?		?		?		?
P38398	E1661D						0.983422				0.95794				0.799867				?		?		?		?		?		?		?		?		?		?		?		?		?		?		?		?
P38398	E1661G						0.847826				0.809418				0.361931				?		?		?		?		?		?		?		?		?		?		?		?		?		?		?		?
P38398	E1661K						0.944627				0.917316				0.106478				?		?		?		?		?		?		?		?		?		?		?		?		?		?		?		?
P38398	E1661Q						0.960763				0.941426				0.667987				?		?		?		?		?		?		?		?		?		?		?		?		?		?		?		?
P38398	E1661V						0.748589				0.73701				0.0768195				?		?		?		?		?		?		?		?		?		?		?		?		?		?		?		?
P38398	F1662C						0.831901				0.775008				0.521681				?		?		?		?		?		?		?		?		?		?		?		?		?		?		?		?
P38398	F1662I					0.0393941	0.873736			0.011665	0.828308			-0.342207	0.713092				?		?		?		?		?		?		?		?		?		?		?		?		?		?		?		?
P38398	F1662L						0.873509				0.828308				0.714862				?		?		?		?		?		?		?		?		?		?		?		?		?		?		?		?
P38398	F1662S						0.850513				0.791522				0.559562			0.850513	N	0.807286	N	1.02527	N	0.973684	N	-0.200552	N	-0.0170221	N		?		?		?		?	0.790828	N	0.911372	N	-0.228964	N	-0.0744464	N		?		?
P38398	F1662V						0.852318				0.801658				0.575466				?		?		?		?		?		?		?		?		?		?		?		?		?		?		?		?
P38398	F1662Y						1.01737				0.974316				0.741019				?		?		?		?		?		?		?		?		?		?		?		?		?		?		?		?
P38398	M1663I						0.581015				0.59175				0.720582				?		?		?		?		?		?		?		?		?		?		?		?		?		?		?		?
P38398	M1663K						0.491301				0.504151				0.51571				?		?		?		?		?		?		?		?		?		?		?		?		?		?		?		?
P38398	M1663L						0.632844				0.642537				0.676183				?		?		?		?		?		?		?		?		?		?		?		?		?		?		?		?
P38398	M1663R						0.513028				0.520665				0.0434489				?		?		?		?		?		?		?		?		?		?		?		?		?		?		?		?
P38398	M1663T					-0.440001	0.528661			-0.464919	0.529557			-0.0515807	0.400968				?		?		?		?		?		?		?		?		?		?		?		?		?		?		?		?
P38398	M1663V						0.614564				0.615887				0.589606				?		?		?		?		?		?		?		?		?		?		?		?		?		?		?		?
P38398	L1664F						1.02173				0.964978				0.806291				?		?		?		?		?		?		?		?		?		?		?		?		?		?		?		?
P38398	L1664H						0.85423				0.806267				0.0820741				?		?		?		?		?		?		?		?		?		?		?		?		?		?		?		?
P38398	L1664I					0.114735	1.10628			0.086238	1.05258			-0.0348818	0.724388				?		?		?		?		?		?		?		?		?		?		?		?		?		?		?		?
P38398	L1664P						0.902943				0.841836				0.20877			0.902943	N	0.924308	N	0.785464	N	0.830319	N	-0.526688	N	-0.603606	N		?		?		?		?	0.841159	N	0.771352	N	-0.514121	N	-0.610198	N		?		?
P38398	L1664R						0.932364				0.879919				0.035646				?		?		?		?		?		?		?		?		?		?		?		?		?		?		?		?
P38398	L1664V						1.08541				1.02593				0.893876				?		?		?		?		?		?		?		?		?		?		?		?		?		?		?		?
P38398	V1665A						0.648259				0.660903				0.766252				?		?		?		?		?		?		?		?		?		?		?		?		?		?		?		?
P38398	V1665E						0.485361				0.516139				0.0440285				?		?		?		?		?		?		?		?		?		?		?		?		?		?		?		?
P38398	V1665G					-1.43973	0.524592			-1.38585	0.53268			-1.78414	0.418768				?		?		?		?		?		?		?		?		?		?		?		?		?		?		?		?
P38398	V1665L					-0.886477	0.669267			-0.850957	0.687554			-0.578776	0.586657				?		?		?		?		?		?		?		?		?		?		?		?		?		?		?		?
P38398	V1665M						0.670722				0.687554				0.566046			0.670722	N	0.675446	N	0.799654	N	0.815935	N	-0.850492	?	-0.473674	N		?		?		?		?	0.687758	N	0.808188	N	-0.828778	?	-0.466164	N		?		?
P38398	Y1666C						0.630935				0.604694				0.216143				?		?		?		?		?		?		?		?		?		?		?		?		?		?		?		?
P38398	Y1666D					-0.651826	0.565753			-0.679969	0.547556			-0.513269	0.641146				?		?		?		?		?		?		?		?		?		?		?		?		?		?		?		?
P38398	Y1666F						0.803925				0.796381				0.674314				?		?		?		?		?		?		?		?		?		?		?		?		?		?		?		?
P38398	Y1666H						0.780885				0.76719				0.251794				?		?		?		?		?		?		?		?		?		?		?		?		?		?		?		?
P38398	Y1666N					-0.515484	0.609413			-0.5505	0.591991			-0.613793	0.137225				?		?		?		?		?		?		?		?		?		?		?		?		?		?		?		?
P38398	Y1666S						0.649684				0.621209				0.270297				?		?		?		?		?		?		?		?		?		?		?		?		?		?		?		?
P38398	K1667E						0.956597				0.919454				0.130846				?		?		?		?		?		?		?		?		?		?		?		?		?		?		?		?
P38398	K1667M						0.822655				0.798826				0.682118				?		?		?		?		?		?		?		?		?		?		?		?		?		?		?		?
P38398	K1667N						0.926744				0.885182				0.862766				?		?		?		?		?		?		?		?		?		?		?		?		?		?		?		?
P38398	K1667Q					-0.28453	0.946927			-0.305462	0.913103			-0.200089	0.676485				?		?		?		?		?		?		?		?		?		?		?		?		?		?		?		?
P38398	K1667R						0.987381				0.953726				0.389237				?		?		?		?		?		?		?		?		?		?		?		?		?		?		?		?
P38398	K1667T						0.877598				0.838206				0.316284				?		?		?		?		?		?		?		?		?		?		?		?		?		?		?		?
P38398	F1668C						0.420407				0.44036				0.30455				?		?		?		?		?		?		?		?		?		?		?		?		?		?		?		?
P38398	F1668I						0.462242				0.493661				0.711729				?		?		?		?		?		?		?		?		?		?		?		?		?		?		?		?
P38398	F1668L						0.462014				0.493661				0.713219				?		?		?		?		?		?		?		?		?		?		?		?		?		?		?		?
P38398	F1668S						0.439019				0.456874				0.325812				?		?		?		?		?		?		?		?		?		?		?		?		?		?		?		?
P38398	F1668V					-0.945592	0.440824			-0.915053	0.46701			-1.09702	0.340928				?		?		?		?		?		?		?		?		?		?		?		?		?		?		?		?
P38398	F1668Y						0.605877				0.639669				0.539806				?		?		?		?		?		?		?		?		?		?		?		?		?		?		?		?
P38398	A1669D						0.670775				0.656235				0.0570809				?		?		?		?		?		?		?		?		?		?		?		?		?		?		?		?
P38398	A1669G					-0.49925	0.76781			-0.490807	0.751456			-0.380179	0.568539				?		?		?		?		?		?		?		?		?		?		?		?		?		?		?		?
P38398	A1669P					-0.63687	0.72268			-0.619331	0.705751			-0.993493	0.149427				?		?		?		?		?		?		?		?		?		?		?		?		?		?		?		?
P38398	A1669S					-0.353078	0.797435			-0.353775	0.785728			-0.470529	0.595066			0.797435	N	0.818956	N	0.651732	N	0.683913	N	-0.343469	N	-0.671754	N		?		?		?		?	0.7856	N	0.678381	N	-0.339701	N	-0.65314	N		?		?
P38398	A1669T						0.780329				0.760348				0.112981				?		?		?		?		?		?		?		?		?		?		?		?		?		?		?		?
P38398	R1670G					-0.566989	0.891186			-0.603443	0.827074			-0.221774	0.670389				?		?		?		?		?		?		?		?		?		?		?		?		?		?		?		?
P38398	R1670I						0.706798				0.679743				0.0155236				?		?		?		?		?		?		?		?		?		?		?		?		?		?		?		?
P38398	R1670K						0.954592				0.919702				0.376904				?		?		?		?		?		?		?		?		?		?		?		?		?		?		?		?
P38398	R1670S						0.900941				0.846103				0.525325				?		?		?		?		?		?		?		?		?		?		?		?		?		?		?		?
P38398	R1670T						0.866536				0.820696				0.367498				?		?		?		?		?		?		?		?		?		?		?		?		?		?		?		?
P38398	K1671E						1.07587				1.01643				0.145669				?		?		?		?		?		?		?		?		?		?		?		?		?		?		?		?
P38398	K1671I						0.837129				0.794228				0.642063				?		?		?		?		?		?		?		?		?		?		?		?		?		?		?		?
P38398	K1671N						1.04601				0.982157				0.774605				?		?		?		?		?		?		?		?		?		?		?		?		?		?		?		?
P38398	K1671Q						1.0662				1.01008				0.694091				?		?		?		?		?		?		?		?		?		?		?		?		?		?		?		?
P38398	K1671R					0.0849235	1.10665			0.0546785	1.0507			-0.0097502	0.37013				?		?		?		?		?		?		?		?		?		?		?		?		?		?		?		?
P38398	K1671T						0.996867				0.935181				0.283774				?		?		?		?		?		?		?		?		?		?		?		?		?		?		?		?
P38398	H1672D					-0.246457	0.788902			-0.277901	0.752585			-0.0748215	0.250474				?		?		?		?		?		?		?		?		?		?		?		?		?		?		?		?
P38398	H1672L						0.648641				0.624335				0.0775992				?		?		?		?		?		?		?		?		?		?		?		?		?		?		?		?
P38398	H1672N						0.884073				0.847806				0.443804				?		?		?		?		?		?		?		?		?		?		?		?		?		?		?		?
P38398	H1672P					-0.393926	0.740043			-0.403589	0.703069			-0.0260688	0.285229				?		?		?		?		?		?		?		?		?		?		?		?		?		?		?		?
P38398	H1672Q					-0.111057	0.803598			-0.131417	0.774154			-0.205882	0.470904				?		?		?		?		?		?		?		?		?		?		?		?		?		?		?		?
P38398	H1672R						0.84471				0.807182				0.690817				?		?		?		?		?		?		?		?		?		?		?		?		?		?		?		?
P38398	H1672Y					0.168604	0.936963			0.100108	0.899863			0.224678	0.286755				?		?		?		?		?		?		?		?		?		?		?		?		?		?		?		?
P38398	H1673D						0.685933				0.664847				0.221305				?		?		?		?		?		?		?		?		?		?		?		?		?		?		?		?
P38398	H1673L						0.545671				0.536598				0.0729257				?		?		?		?		?		?		?		?		?		?		?		?		?		?		?		?
P38398	H1673N						0.781103				0.760069				0.405658				?		?		?		?		?		?		?		?		?		?		?		?		?		?		?		?
P38398	H1673P						0.637074				0.615331				0.253243				?		?		?		?		?		?		?		?		?		?		?		?		?		?		?		?
P38398	H1673Q					-0.196254	0.700628			-0.211683	0.686417			-0.287835	0.419106				?		?		?		?		?		?		?		?		?		?		?		?		?		?		?		?
P38398	H1673R					-0.188498	0.74174			-0.23626	0.719445			-0.0411549	0.619899				?		?		?		?		?		?		?		?		?		?		?		?		?		?		?		?
P38398	H1673Y						0.833994				0.812126				0.264564				?		?		?		?		?		?		?		?		?		?		?		?		?		?		?		?
P38398	I1674L						1.07295				1.01763				0.713094				?		?		?		?		?		?		?		?		?		?		?		?		?		?		?		?
P38398	I1674T						0.965853				0.90465				0.611352				?		?		?		?		?		?		?		?		?		?		?		?		?		?		?		?
P38398	I1674V						1.15478				1.09255				0.966511				?		?		?		?		?		?		?		?		?		?		?		?		?		?		?		?
P38398	T1675A					-0.259593	0.949758			-0.265552	0.901272			-0.191811	0.136037				?		?		?		?		?		?		?		?		?		?		?		?		?		?		?		?
P38398	T1675I						0.901983				0.856838				0.633717				?		?		?		?		?		?		?		?		?		?		?		?		?		?		?		?
P38398	T1675N						0.908737				0.872055				0.540648				?		?		?		?		?		?		?		?		?		?		?		?		?		?		?		?
P38398	T1675P						0.858454				0.821269				0.341724				?		?		?		?		?		?		?		?		?		?		?		?		?		?		?		?
P38398	T1675S					-0.111495	0.99047			-0.135138	0.944437			-0.0962342	0.844092				?		?		?		?		?		?		?		?		?		?		?		?		?		?		?		?
P38398	L1676F						0.99135				0.942062				0.835431				?		?		?		?		?		?		?		?		?		?		?		?		?		?		?		?
P38398	L1676I						1.0759				1.02966				0.734618				?		?		?		?		?		?		?		?		?		?		?		?		?		?		?		?
P38398	L1676V						1.05503				1.00301				0.885899				?		?		?		?		?		?		?		?		?		?		?		?		?		?		?		?
P38398	T1677A						1.00959				0.950531				0.140844				?		?		?		?		?		?		?		?		?		?		?		?		?		?		?		?
P38398	T1677I						0.96182				0.906096				0.627298				?		?		?		?		?		?		?		?		?		?		?		?		?		?		?		?
P38398	T1677N					-0.120639	0.968573			-0.147103	0.921314			-0.106024	0.548541				?		?		?		?		?		?		?		?		?		?		?		?		?		?		?		?
P38398	T1677P						0.91829				0.870527				0.348084				?		?		?		?		?		?		?		?		?		?		?		?		?		?		?		?
P38398	T1677S					-0.00671569	1.05031			-0.0384306	0.993696			-0.074753	0.844797				?		?		?		?		?		?		?		?		?		?		?		?		?		?		?		?
P38398	N1678D					-0.151262	0.967307			-0.161004	0.928145			-0.241924	0.703794				?		?		?		?		?		?		?		?		?		?		?		?		?		?		?		?
P38398	N1678H						0.994028				0.949741				0.498564				?		?		?		?		?		?		?		?		?		?		?		?		?		?		?		?
P38398	N1678I						0.79285				0.754217				0.162003				?		?		?		?		?		?		?		?		?		?		?		?		?		?		?		?
P38398	N1678K						0.972057				0.92055				0.813472				?		?		?		?		?		?		?		?		?		?		?		?		?		?		?		?
P38398	N1678S						0.996226				0.951011				0.31321				?		?		?		?		?		?		?		?		?		?		?		?		?		?		?		?
P38398	N1678T						0.91031				0.874818				0.535511				?		?		?		?		?		?		?		?		?		?		?		?		?		?		?		?
P38398	N1678Y						0.875447				0.826599				0.136885				?		?		?		?		?		?		?		?		?		?		?		?		?		?		?		?
P38398	L1679I						1.22694				1.15237				0.64354				?		?		?		?		?		?		?		?		?		?		?		?		?		?		?		?
P38398	L1679P						1.0236				0.941628				0.174313				?		?		?		?		?		?		?		?		?		?		?		?		?		?		?		?
P38398	L1679Q						1.03201				0.961927				0.520952			1.03201	N	1.08597	N	0.976624	N	1.02582	N	-0.182502	N	-0.206422	N		?		?		?		?	0.961104	N	0.911174	N	-0.205925	N	-0.233498	N		?		?
P38398	L1679R						1.05302				0.979712				0.0349496				?		?		?		?		?		?		?		?		?		?		?		?		?		?		?		?
P38398	L1679V						1.20607				1.12572				0.851619				?		?		?		?		?		?		?		?		?		?		?		?		?		?		?		?
P38398	I1680F					-0.528213	0.680669			-0.508277	0.676542			-0.732632	0.846919				?		?		?		?		?		?		?		?		?		?		?		?		?		?		?		?
P38398	I1680L						0.764996				0.764141				0.785937				?		?		?		?		?		?		?		?		?		?		?		?		?		?		?		?
P38398	I1680M						0.71203				0.713355				0.86184				?		?		?		?		?		?		?		?		?		?		?		?		?		?		?		?
P38398	I1680N						0.547197				0.545778				0.150349				?		?		?		?		?		?		?		?		?		?		?		?		?		?		?		?
P38398	I1680S						0.638978				0.625782				0.506589				?		?		?		?		?		?		?		?		?		?		?		?		?		?		?		?
P38398	I1680T						0.657903				0.651162				0.582073				?		?		?		?		?		?		?		?		?		?		?		?		?		?		?		?
P38398	I1680V						0.846828				0.839064				0.944887				?		?		?		?		?		?		?		?		?		?		?		?		?		?		?		?
P38398	T1681A						0.862661				0.831888				0.120742				?		?		?		?		?		?		?		?		?		?		?		?		?		?		?		?
P38398	T1681I					-0.586295	0.814886			-0.602941	0.787453			-0.723442	0.625512				?		?		?		?		?		?		?		?		?		?		?		?		?		?		?		?
P38398	T1681N						0.82164				0.802671				0.500904				?		?		?		?		?		?		?		?		?		?		?		?		?		?		?		?
P38398	T1681P						0.771356				0.751884				0.312779				?		?		?		?		?		?		?		?		?		?		?		?		?		?		?		?
P38398	T1681S						0.903373				0.875052				0.808889				?		?		?		?		?		?		?		?		?		?		?		?		?		?		?		?
P38398	E1682A					-0.234822	1.09974			-0.266879	1.02203			-0.0162924	0.277885				?		?		?		?		?		?		?		?		?		?		?		?		?		?		?		?
P38398	E1682D					0.170526	1.21661			0.130036	1.1439			-0.111226	0.898258				?		?		?		?		?		?		?		?		?		?		?		?		?		?		?		?
P38398	E1682G						1.08101				0.995375				0.436955				?		?		?		?		?		?		?		?		?		?		?		?		?		?		?		?
P38398	E1682K					0.0340067	1.17781			-0.00226947	1.10327			-0.431118	0.145029			1.17781	N	1.16968	N	1.02117	N	1.01867	N	0.0229716	N	-0.26478	N		?		?		?		?	1.1024	N	1.00675	N	0.00636311	N	-0.263061	N		?		?
P38398	E1682Q						1.19395				1.12738				0.899679				?		?		?		?		?		?		?		?		?		?		?		?		?		?		?		?
P38398	E1682V						0.981773				0.922967				0.115912			0.981773	N	1.04695	N	0.760018	N	0.821684	N	-0.30439	N	-0.615269	N		?		?		?		?	0.922277	N	0.746094	N	-0.321288	N	-0.61319	N		?		?
P38398	E1683A						1.09273				1.01673				0.282519				?		?		?		?		?		?		?		?		?		?		?		?		?		?		?		?
P38398	E1683D						1.20959				1.1386				0.898717				?		?		?		?		?		?		?		?		?		?		?		?		?		?		?		?
P38398	E1683G						1.07399				0.990081				0.435624				?		?		?		?		?		?		?		?		?		?		?		?		?		?		?		?
P38398	E1683K						1.17079				1.09798				0.144178				?		?		?		?		?		?		?		?		?		?		?		?		?		?		?		?
P38398	E1683Q						1.18693				1.12209				0.895384				?		?		?		?		?		?		?		?		?		?		?		?		?		?		?		?
P38398	E1683V						0.974754				0.917673				0.115006				?		?		?		?		?		?		?		?		?		?		?		?		?		?		?		?
P38398	T1684A					-0.7963	0.732707			-0.758225	0.727484			-0.700481	0.0898075				?		?		?		?		?		?		?		?		?		?		?		?		?		?		?		?
P38398	T1684I						0.684932				0.683049				0.576635				?		?		?		?		?		?		?		?		?		?		?		?		?		?		?		?
P38398	T1684N					-0.762125	0.691686			-0.736484	0.698267			-0.667392	0.405099				?		?		?		?		?		?		?		?		?		?		?		?		?		?		?		?
P38398	T1684P						0.641402				0.64748				0.246706				?		?		?		?		?		?		?		?		?		?		?		?		?		?		?		?
P38398	T1684S						0.773419				0.770649				0.688933				?		?		?		?		?		?		?		?		?		?		?		?		?		?		?		?
P38398	T1685A						0.650904				0.662967				0.0649065			0.650904	N	0.65511	N	0.656918	N	0.678287	N	-0.967855	?	-0.759398	?		?		?		?		?	0.663127	N	0.691313	N	-0.938349	?	-0.739021	N		?		?
P38398	T1685I						0.603129				0.618532				0.518143			0.603129	N	0.6142	N	0.617768	N	0.612625	N	-1.05581	?	-0.841755	?		?		?		?		?	0.61869	N	0.626396	N	-1.05593	?	-0.82695	?		?		?
P38398	T1685N						0.609883				0.63375				0.316297				?		?		?		?		?		?		?		?		?		?		?		?		?		?		?		?
P38398	T1685P						0.5596				0.582963				0.186978				?		?		?		?		?		?		?		?		?		?		?		?		?		?		?		?
P38398	T1685S						0.691616				0.706132				0.566422				?		?		?		?		?		?		?		?		?		?		?		?		?		?		?		?
P38398	H1686D						0.304631				0.360252				0.0621869				?		?		?		?		?		?		?		?		?		?		?		?		?		?		?		?
P38398	H1686L						0.164369				0.232002				0.0428583				?		?		?		?		?		?		?		?		?		?		?		?		?		?		?		?
P38398	H1686N						0.399802				0.455473				0.220324				?		?		?		?		?		?		?		?		?		?		?		?		?		?		?		?
P38398	H1686P						0.255772				0.310736				0.0903228				?		?		?		?		?		?		?		?		?		?		?		?		?		?		?		?
P38398	H1686Q						0.319326				0.381821				0.12612				?		?		?		?		?		?		?		?		?		?		?		?		?		?		?		?
P38398	H1686R						0.360439				0.414849				0.261482				?		?		?		?		?		?		?		?		?		?		?		?		?		?		?		?
P38398	H1686Y						0.452692				0.50753				0.158174				?		?		?		?		?		?		?		?		?		?		?		?		?		?		?		?
P38398	V1687A						0.648259				0.660903				0.766252				?		?		?		?		?		?		?		?		?		?		?		?		?		?		?		?
P38398	V1687D						0.450189				0.478056				0.589807				?		?		?		?		?		?		?		?		?		?		?		?		?		?		?		?
P38398	V1687F						0.584395				0.599954				0.39749				?		?		?		?		?		?		?		?		?		?		?		?		?		?		?		?
P38398	V1687G						0.524592				0.53268				0.418768				?		?		?		?		?		?		?		?		?		?		?		?		?		?		?		?
P38398	V1687I					-0.60703	0.771971			-0.601472	0.789126			-0.175363	0.740764				?		?		?		?		?		?		?		?		?		?		?		?		?		?		?		?
P38398	V1687L						0.669267				0.687554				0.586657				?		?		?		?		?		?		?		?		?		?		?		?		?		?		?		?
P38398	V1688A					-0.528445	0.992275			-0.535191	0.947467			-0.265068	0.8007				?		?		?		?		?		?		?		?		?		?		?		?		?		?		?		?
P38398	V1688D					-0.901284	0.794205			-0.886732	0.76462			-0.906332	0.427728				?		?		?		?		?		?		?		?		?		?		?		?		?		?		?		?
P38398	V1688F						0.928411				0.886518				0.551282				?		?		?		?		?		?		?		?		?		?		?		?		?		?		?		?
P38398	V1688G						0.868608				0.819244				0.418202				?		?		?		?		?		?		?		?		?		?		?		?		?		?		?		?
P38398	V1688I						1.11599				1.07569				0.907876				?		?		?		?		?		?		?		?		?		?		?		?		?		?		?		?
P38398	V1688L					-0.391744	1.01328			-0.392488	0.974117			-0.30148	0.813386				?		?		?		?		?		?		?		?		?		?		?		?		?		?		?		?
P38398	M1689I					-0.572832	0.419303			-0.566694	0.462737			-0.364402	0.684206				?		?		?		?		?		?		?		?		?		?		?		?		?		?		?		?
P38398	M1689K					-0.810153	0.329588			-0.826577	0.375137			-1.15854	0.534759				?		?		?		?		?		?		?		?		?		?		?		?		?		?		?		?
P38398	M1689L						0.471132				0.513523				0.643678				?		?		?		?		?		?		?		?		?		?		?		?		?		?		?		?
P38398	M1689R						0.351315				0.391651				0.0330427			0.351315	P	0.361627	P	0.344757	P	0.330387	P	-0.771483	?	-0.920041	?		?		?		?		?	0.392095	P	0.329105	P	-0.787423	?	-0.9237	?		?		?
P38398	M1689T						0.366949				0.400544				0.323975				?		?		?		?		?		?		?		?		?		?		?		?		?		?		?		?
P38398	M1689V						0.452852				0.486873				0.477627				?		?		?		?		?		?		?		?		?		?		?		?		?		?		?		?
P38398	K1690E						0.85211				0.837584				0.101083				?		?		?		?		?		?		?		?		?		?		?		?		?		?		?		?
P38398	K1690I						0.613373				0.615383				0.795982				?		?		?		?		?		?		?		?		?		?		?		?		?		?		?		?
P38398	K1690N						0.822257				0.803311				0.911271				?		?		?		?		?		?		?		?		?		?		?		?		?		?		?		?
P38398	K1690Q						0.84244				0.831232				0.590345			0.84244	N	0.84625	N	0.803228	N	0.798144	N	-0.569544	N	-0.569515	N		?		?		?		?	0.831082	N	0.812718	N	-0.577127	N	-0.553138	N		?		?
P38398	K1690R						0.882894				0.871856				0.375561				?		?		?		?		?		?		?		?		?		?		?		?		?		?		?		?
P38398	K1690T						0.773111				0.756336				0.331517				?		?		?		?		?		?		?		?		?		?		?		?		?		?		?		?
P38398	T1691A						0.650904				0.662967				0.0649065				?		?		?		?		?		?		?		?		?		?		?		?		?		?		?		?
P38398	T1691I					-1.13001	0.603129			-1.1018	0.618532			-1.24848	0.518143				?		?		?		?		?		?		?		?		?		?		?		?		?		?		?		?
P38398	T1691K					-1.14402	0.622484			-1.1122	0.632506			-0.9672	0.313752			0.622484	N	0.6142	N	0.63796	N	0.619062	N	-1.06834	?	-0.839074	?		?		?		?		?	0.632609	N	0.649114	N	-1.06338	?	-0.824275	?		?		?
P38398	T1691P						0.5596				0.582963				0.186978				?		?		?		?		?		?		?		?		?		?		?		?		?		?		?		?
P38398	T1691R						0.644211				0.64902				0.237466				?		?		?		?		?		?		?		?		?		?		?		?		?		?		?		?
P38398	T1691S					-0.881859	0.691616			-0.841917	0.706132			-0.586821	0.566422				?		?		?		?		?		?		?		?		?		?		?		?		?		?		?		?
P38398	D1692A						0.496896				0.520543				0.0370527				?		?		?		?		?		?		?		?		?		?		?		?		?		?		?		?
P38398	D1692E					-0.769823	0.695824			-0.737386	0.716067			-0.288292	0.644091				?		?		?		?		?		?		?		?		?		?		?		?		?		?		?		?
P38398	D1692G						0.581183				0.595466				0.181763				?		?		?		?		?		?		?		?		?		?		?		?		?		?		?		?
P38398	D1692H					-1.16847	0.553977			-1.12012	0.57514			-1.54073	0.13111				?		?		?		?		?		?		?		?		?		?		?		?		?		?		?		?
P38398	D1692N					-0.900291	0.622427			-0.84984	0.648766			-0.484635	0.309563				?		?		?		?		?		?		?		?		?		?		?		?		?		?		?		?
P38398	D1692V					-1.40858	0.425818			-1.35732	0.457053			-1.76838	0.591668				?		?		?		?		?		?		?		?		?		?		?		?		?		?		?		?
P38398	D1692Y						0.486907				0.502785				0.426119				?		?		?		?		?		?		?		?		?		?		?		?		?		?		?		?
P38398	A1693D						0.78313				0.747995				0.0634009				?		?		?		?		?		?		?		?		?		?		?		?		?		?		?		?
P38398	A1693G					-0.279042	0.880165			-0.287966	0.843216			-0.284146	0.622721				?		?		?		?		?		?		?		?		?		?		?		?		?		?		?		?
P38398	A1693P						0.835035				0.797511				0.163776				?		?		?		?		?		?		?		?		?		?		?		?		?		?		?		?
P38398	A1693S						0.90979				0.877488				0.677203				?		?		?		?		?		?		?		?		?		?		?		?		?		?		?		?
P38398	A1693T						0.892684				0.852108				0.131795				?		?		?		?		?		?		?		?		?		?		?		?		?		?		?		?
P38398	A1693V						0.910122				0.867352				0.702753				?		?		?		?		?		?		?		?		?		?		?		?		?		?		?		?
P38398	E1694A						0.974924				0.920862				0.32279				?		?		?		?		?		?		?		?		?		?		?		?		?		?		?		?
P38398	E1694D					-0.0990197	1.09178			-0.117871	1.04273			-0.121731	0.907763				?		?		?		?		?		?		?		?		?		?		?		?		?		?		?		?
P38398	E1694G						0.956189				0.894212				0.42881				?		?		?		?		?		?		?		?		?		?		?		?		?		?		?		?
P38398	E1694K						1.05299				1.00211				0.134933				?		?		?		?		?		?		?		?		?		?		?		?		?		?		?		?
P38398	E1694Q						1.06913				1.02622				0.838372				?		?		?		?		?		?		?		?		?		?		?		?		?		?		?		?
P38398	E1694V					-0.597802	0.856951			-0.603607	0.821804			-0.749229	0.1042				?		?		?		?		?		?		?		?		?		?		?		?		?		?		?		?
P38398	F1695C						0.531233				0.534024				0.373566				?		?		?		?		?		?		?		?		?		?		?		?		?		?		?		?
P38398	F1695I						0.573068				0.587324				0.799733				?		?		?		?		?		?		?		?		?		?		?		?		?		?		?		?
P38398	F1695L						0.572841				0.587324				0.801682			0.572841	N	0.593452	N	0.510352	P	0.556239	N	-0.660119	N	-0.725578	N		?		?		?		?	0.587527	N	0.53038	N	-0.632042	N	-0.720354	N		?		?
P38398	F1695S						0.549845				0.550538				0.40351				?		?		?		?		?		?		?		?		?		?		?		?		?		?		?		?
P38398	F1695V						0.55165				0.560674				0.434843				?		?		?		?		?		?		?		?		?		?		?		?		?		?		?		?
P38398	F1695Y						0.716704				0.733332				0.621348				?		?		?		?		?		?		?		?		?		?		?		?		?		?		?		?
P38398	V1696A						0.648259				0.660903				0.766252				?		?		?		?		?		?		?		?		?		?		?		?		?		?		?		?
P38398	V1696E					-1.25604	0.485361			-1.21101	0.516139			-1.32909	0.0440285				?		?		?		?		?		?		?		?		?		?		?		?		?		?		?		?
P38398	V1696G						0.524592				0.53268				0.418768				?		?		?		?		?		?		?		?		?		?		?		?		?		?		?		?
P38398	V1696L						0.669267				0.687554				0.586657				?		?		?		?		?		?		?		?		?		?		?		?		?		?		?		?
P38398	V1696M						0.670722				0.687554				0.566046				?		?		?		?		?		?		?		?		?		?		?		?		?		?		?		?
P38398	C1697F						0.289584				0.336829				0.191208			0.289584	P	0.271619	P	0.251838	P	0.245141	P	-1.35506	P	-1.26387	?		?		?		?		?	0.337403	P	0.297417	P	-1.31955	?	-1.24224	?		?		?
P38398	C1697G						0.219104				0.272069				0.283383				?		?		?		?		?		?		?		?		?		?		?		?		?		?		?		?
P38398	C1697R						0.256185				0.302557				0.192474			0.256185	P	0.230709	P	0.220353	P	0.179479	P	-1.45469	P	-1.35674	P		?		?		?		?	0.303089	P	0.245295	P	-1.44255	P	-1.33957	P		?		?
P38398	C1697S						0.280143				0.341884				0.29308				?		?		?		?		?		?		?		?		?		?		?		?		?		?		?		?
P38398	C1697W						0.335046				0.372398				0.268869				?		?		?		?		?		?		?		?		?		?		?		?		?		?		?		?
P38398	C1697Y						0.302065				0.344451				0.123171				?		?		?		?		?		?		?		?		?		?		?		?		?		?		?		?
P38398	E1698A						0.784984				0.771746				0.337204				?		?		?		?		?		?		?		?		?		?		?		?		?		?		?		?
P38398	E1698D						0.901845				0.893617				0.68146				?		?		?		?		?		?		?		?		?		?		?		?		?		?		?		?
P38398	E1698G					-1.22567	0.766249			-1.17457	0.745095			-0.89163	0.298693				?		?		?		?		?		?		?		?		?		?		?		?		?		?		?		?
P38398	E1698K						0.863051				0.852993				0.0820583				?		?		?		?		?		?		?		?		?		?		?		?		?		?		?		?
P38398	E1698Q						0.879186				0.877103				0.518347				?		?		?		?		?		?		?		?		?		?		?		?		?		?		?		?
P38398	E1698V						0.667012				0.672687				0.0541456				?		?		?		?		?		?		?		?		?		?		?		?		?		?		?		?
P38398	R1699G						0.586047				0.584028				0.942928				?		?		?		?		?		?		?		?		?		?		?		?		?		?		?		?
P38398	R1699L						0.453488				0.487483				0.018725				?		?		?		?		?		?		?		?		?		?		?		?		?		?		?		?
P38398	R1699P						0.513478				0.530674				0.604027				?		?		?		?		?		?		?		?		?		?		?		?		?		?		?		?
P38398	R1699W																	0.385199	P	0.447543	P	0.358343	P	0.380117	P	-1.29608	?	-1.17076	?		?		?		?		?	0.425684	P	0.36175	P	-1.31205	?	-1.15481	?		?		?
P38398	T1700A					-1.02996	0.650904			-0.972331	0.662967			-0.956584	0.0649065			0.650904	N	0.65511	N	0.615476	N	0.636647	N	-0.967855	?	-0.836205	?		?		?		?		?	0.663127	N	0.658732	N	-0.938349	?	-0.810744	?		?		?
P38398	T1700I						0.603129				0.618532				0.518143				?		?		?		?		?		?		?		?		?		?		?		?		?		?		?		?
P38398	T1700K						0.622484				0.632506				0.313752				?		?		?		?		?		?		?		?		?		?		?		?		?		?		?		?
P38398	T1700P						0.5596				0.582963				0.186978				?		?		?		?		?		?		?		?		?		?		?		?		?		?		?		?
P38398	T1700R					-1.15047	0.644211			-1.12449	0.64902			-1.53816	0.237466				?		?		?		?		?		?		?		?		?		?		?		?		?		?		?		?
P38398	L1701M						0.796865				0.80716				0.672286				?		?		?		?		?		?		?		?		?		?		?		?		?		?		?		?
P38398	L1701P						0.594661				0.596419				0.284999				?		?		?		?		?		?		?		?		?		?		?		?		?		?		?		?
P38398	L1701Q					-1.20177	0.603067			-1.16305	0.616717			-0.704421	0.694447				?		?		?		?		?		?		?		?		?		?		?		?		?		?		?		?
P38398	L1701R						0.624082				0.634502				0.0234784				?		?		?		?		?		?		?		?		?		?		?		?		?		?		?		?
P38398	L1701V						0.777129				0.78051				0.627493				?		?		?		?		?		?		?		?		?		?		?		?		?		?		?		?
P38398	K1702E						0.770533				0.773261				0.075413				?		?		?		?		?		?		?		?		?		?		?		?		?		?		?		?
P38398	K1702I						0.531797				0.55106				0.779232				?		?		?		?		?		?		?		?		?		?		?		?		?		?		?		?
P38398	K1702N						0.740681				0.738989				0.886133				?		?		?		?		?		?		?		?		?		?		?		?		?		?		?		?
P38398	K1702Q						0.760863				0.766909				0.493982				?		?		?		?		?		?		?		?		?		?		?		?		?		?		?		?
P38398	K1702R						0.801317				0.807533				0.343122				?		?		?		?		?		?		?		?		?		?		?		?		?		?		?		?
P38398	K1702T						0.691534				0.692013				0.320795				?		?		?		?		?		?		?		?		?		?		?		?		?		?		?		?
P38398	Y1703C						0.104393				0.174096				0.101694				?		?		?		?		?		?		?		?		?		?		?		?		?		?		?		?
P38398	Y1703D					-1.66546	0.039211			-1.61395	0.116958			-0.999177	0.184757				?		?		?		?		?		?		?		?		?		?		?		?		?		?		?		?
P38398	Y1703F						0.277382				0.365783				0.280745				?		?		?		?		?		?		?		?		?		?		?		?		?		?		?		?
P38398	Y1703H						0.254343				0.336592				0.0993903				?		?		?		?		?		?		?		?		?		?		?		?		?		?		?		?
P38398	Y1703N						0.0828709				0.161393				0.0801969				?		?		?		?		?		?		?		?		?		?		?		?		?		?		?		?
P38398	Y1703S					-1.55668	0.123142			-1.50622	0.19061			-0.63635	0.204322			0.123142	P	0.0691172	P	0.160439	P	0.110361	P	-1.45645	P	-1.35281	P		?		?		?		?	0.191413	P	0.199792	P	-1.42456	P	-1.33494	P		?		?
P38398	F1704C						0.308539				0.353165				0.199025				?		?		?		?		?		?		?		?		?		?		?		?		?		?		?		?
P38398	F1704I						0.350374				0.406465				0.607314				?		?		?		?		?		?		?		?		?		?		?		?		?		?		?		?
P38398	F1704L						0.350146				0.406465				0.608353				?		?		?		?		?		?		?		?		?		?		?		?		?		?		?		?
P38398	F1704S						0.327151				0.369679				0.20257				?		?		?		?		?		?		?		?		?		?		?		?		?		?		?		?
P38398	F1704V						0.328956				0.379815				0.236106				?		?		?		?		?		?		?		?		?		?		?		?		?		?		?		?
P38398	F1704Y						0.494009				0.552473				0.391864				?		?		?		?		?		?		?		?		?		?		?		?		?		?		?		?
P38398	L1705I					-0.273921	0.951171			-0.270468	0.928541			-0.0884684	0.751748				?		?		?		?		?		?		?		?		?		?		?		?		?		?		?		?
P38398	L1705P						0.747831				0.7178				0.262532				?		?		?		?		?		?		?		?		?		?		?		?		?		?		?		?
P38398	L1705Q						0.756237				0.738099				0.716206				?		?		?		?		?		?		?		?		?		?		?		?		?		?		?		?
P38398	L1705R						0.777251				0.755883				0.0321819				?		?		?		?		?		?		?		?		?		?		?		?		?		?		?		?
P38398	L1705V					-0.411825	0.930299			-0.413171	0.901891			-0.312621	0.83188				?		?		?		?		?		?		?		?		?		?		?		?		?		?		?		?
P38398	G1706A						0.575653				0.600012				0.357928			0.575653	N	0.590846	N	0.551599	N	0.578971	N	-0.989415	?	-0.86899	?		?		?		?		?	0.60031	N	0.592148	N	-0.962841	?	-0.84511	?		?		?
P38398	G1706E					-1.34135	0.54195			-1.28609	0.551793			-1.07144	0.276769			0.54195	N	0.509027	P	0.469833	P	0.447646	P	-1.24903	?	-1.12369	?		?		?		?		?	0.551927	N	0.511371	P	-1.21968	?	-1.09949	?		?		?
P38398	G1706R					-1.35187	0.60613			-1.32296	0.601335			-1.26532	0.942181				?		?		?		?		?		?		?		?		?		?		?		?		?		?		?		?
P38398	G1706V						0.481944				0.495925				0.421725				?		?		?		?		?		?		?		?		?		?		?		?		?		?		?		?
P38398	I1707F						0.49073				0.527425				0.72805				?		?		?		?		?		?		?		?		?		?		?		?		?		?		?		?
P38398	I1707L					-0.807924	0.575056			-0.765474	0.615025			-0.301187	0.632188				?		?		?		?		?		?		?		?		?		?		?		?		?		?		?		?
P38398	I1707M						0.52209				0.564238				0.689508				?		?		?		?		?		?		?		?		?		?		?		?		?		?		?		?
P38398	I1707N						0.357257				0.396661				0.118535				?		?		?		?		?		?		?		?		?		?		?		?		?		?		?		?
P38398	I1707S						0.449039				0.476665				0.279657				?		?		?		?		?		?		?		?		?		?		?		?		?		?		?		?
P38398	I1707T					-1.19972	0.467963			-1.16901	0.502045			-1.19578	0.467007				?		?		?		?		?		?		?		?		?		?		?		?		?		?		?		?
P38398	I1707V						0.656888				0.689947				0.68709				?		?		?		?		?		?		?		?		?		?		?		?		?		?		?		?
P38398	A1708E					-1.18146	0.566777			-1.14036	0.583694			-1.07585	0.318152			0.566777	N	0.556178	N	0.533417	N	0.520774	P	-1.10451	?	-0.974734	?		?		?		?		?	0.58389	N	0.562961	N	-1.08978	?	-0.953089	?		?		?
P38398	A1708G						0.581746				0.605263				0.361176				?		?		?		?		?		?		?		?		?		?		?		?		?		?		?		?
P38398	A1708P						0.536616				0.559558				0.098525				?		?		?		?		?		?		?		?		?		?		?		?		?		?		?		?
P38398	A1708S						0.611371				0.639535				0.330472				?		?		?		?		?		?		?		?		?		?		?		?		?		?		?		?
P38398	A1708T						0.594265				0.614155				0.057994				?		?		?		?		?		?		?		?		?		?		?		?		?		?		?		?
P38398	A1708V						0.611703				0.629399				0.7438			0.611703	N	0.597087	N	0.610041	N	0.586437	N	-0.978392	?	-0.842404	?		?		?		?		?	0.629592	N	0.631748	N	-0.972879	?	-0.822544	?		?		?
P38398	G1709A					-0.502392	0.761717			-0.493836	0.746205			-0.380734	0.565462				?		?		?		?		?		?		?		?		?		?		?		?		?		?		?		?
P38398	G1709E						0.728013				0.697986				0.422886				?		?		?		?		?		?		?		?		?		?		?		?		?		?		?		?
P38398	G1709R						0.792194				0.747529				0.796395				?		?		?		?		?		?		?		?		?		?		?		?		?		?		?		?
P38398	G1709V						0.668007				0.642118				0.511441				?		?		?		?		?		?		?		?		?		?		?		?		?		?		?		?
P38398	G1710A						0.798348				0.780871				0.565693				?		?		?		?		?		?		?		?		?		?		?		?		?		?		?		?
P38398	G1710E					-0.872407	0.764644			-0.85463	0.732652			-0.608504	0.410041				?		?		?		?		?		?		?		?		?		?		?		?		?		?		?		?
P38398	G1710R						0.828824				0.782195				0.823956				?		?		?		?		?		?		?		?		?		?		?		?		?		?		?		?
P38398	G1710V						0.704638				0.676784				0.490214				?		?		?		?		?		?		?		?		?		?		?		?		?		?		?		?
P38398	K1711E					-0.495271	0.882175			-0.490575	0.860262			-0.660177	0.113016				?		?		?		?		?		?		?		?		?		?		?		?		?		?		?		?
P38398	K1711I						0.643439				0.638061				0.792391				?		?		?		?		?		?		?		?		?		?		?		?		?		?		?		?
P38398	K1711N						0.852323				0.82599				0.901473				?		?		?		?		?		?		?		?		?		?		?		?		?		?		?		?
P38398	K1711Q						0.872506				0.85391				0.629629				?		?		?		?		?		?		?		?		?		?		?		?		?		?		?		?
P38398	K1711R						0.91296				0.894534				0.385272				?		?		?		?		?		?		?		?		?		?		?		?		?		?		?		?
P38398	K1711T						0.803177				0.779014				0.329407				?		?		?		?		?		?		?		?		?		?		?		?		?		?		?		?
P38398	W1712C					-1.71436	-0.173576			-1.66933	-0.0659353			-1.60733	0.0570977				?		?		?		?		?		?		?		?		?		?		?		?		?		?		?		?
P38398	W1712G						-0.11298				-0.0176631				4.31365e-11				?		?		?		?		?		?		?		?		?		?		?		?		?		?		?		?
P38398	W1712L						-0.23499				-0.114208				-0.00771323				?		?		?		?		?		?		?		?		?		?		?		?		?		?		?		?
P38398	W1712R						-0.335085				-0.195482				0.211622				?		?		?		?		?		?		?		?		?		?		?		?		?		?		?		?
P38398	W1712S						-0.206475				-0.100208				1.02945e-05				?		?		?		?		?		?		?		?		?		?		?		?		?		?		?		?
P38398	V1713A						0.797657				0.77944				0.792023			0.797657	N	0.780621	N	0.811137	N	0.789057	N	-0.58384	N	-0.52086	N		?		?		?		?	0.779218	N	0.798492	N	-0.589952	N	-0.519525	N		?		?
P38398	V1713E						0.634759				0.634676				0.0828474				?		?		?		?		?		?		?		?		?		?		?		?		?		?		?		?
P38398	V1713G						0.67399				0.651217				0.491643				?		?		?		?		?		?		?		?		?		?		?		?		?		?		?		?
P38398	V1713I						0.921369				0.907663				0.946088				?		?		?		?		?		?		?		?		?		?		?		?		?		?		?		?
P38398	V1713L					-0.482378	0.818665			-0.480434	0.80609			-0.349613	0.800818				?		?		?		?		?		?		?		?		?		?		?		?		?		?		?		?
P38398	V1714A					-1.02318	0.648259			-0.99366	0.660903			-0.711097	0.766252				?		?		?		?		?		?		?		?		?		?		?		?		?		?		?		?
P38398	V1714D						0.450189				0.478056				0.589807				?		?		?		?		?		?		?		?		?		?		?		?		?		?		?		?
P38398	V1714F						0.584395				0.599954				0.39749				?		?		?		?		?		?		?		?		?		?		?		?		?		?		?		?
P38398	V1714G						0.524592				0.53268				0.418768			0.524592	P	0.511808	P	0.425948	P	0.417447	P	-1.33622	P	-1.21231	?		?		?		?		?	0.532787	N	0.464174	P	-1.31128	?	-1.18815	?		?		?
P38398	V1714I						0.771971				0.789126				0.740764				?		?		?		?		?		?		?		?		?		?		?		?		?		?		?		?
P38398	V1714L					-0.886477	0.669267			-0.850957	0.687554			-0.578776	0.586657				?		?		?		?		?		?		?		?		?		?		?		?		?		?		?		?
P38398	S1715C						0.801627				0.791302				0.467779				?		?		?		?		?		?		?		?		?		?		?		?		?		?		?		?
P38398	S1715G						0.876282				0.857333				0.0703251				?		?		?		?		?		?		?		?		?		?		?		?		?		?		?		?
P38398	S1715I					-1.15377	0.811212			-1.13258	0.788788			-1.07612	0.349091				?		?		?		?		?		?		?		?		?		?		?		?		?		?		?		?
P38398	S1715N						0.922806				0.905579				0.23743			0.922806	N	0.928573	N	0.898805	N	0.89699	N	-0.714479	N	-0.545531	N		?		?		?		?	0.905358	N	0.916873	N	-0.716332	N	-0.522288	N		?		?
P38398	S1715R						0.905623				0.870062				0.769855			0.905623	N	0.846754	N	0.83801	N	0.765665	N	-0.976323	?	-0.797373	?		?		?		?		?	0.869628	N	0.852798	N	-0.97995	?	-0.774764	?		?		?
P38398	S1715T					-0.764785	0.918623			-0.729048	0.901768			-0.397846	0.605993				?		?		?		?		?		?		?		?		?		?		?		?		?		?		?		?
P38398	Y1716C						0.293715				0.326071				0.161306				?		?		?		?		?		?		?		?		?		?		?		?		?		?		?		?
P38398	Y1716D						0.228533				0.268933				0.35024				?		?		?		?		?		?		?		?		?		?		?		?		?		?		?		?
P38398	Y1716F						0.466704				0.517757				0.448457				?		?		?		?		?		?		?		?		?		?		?		?		?		?		?		?
P38398	Y1716H						0.443665				0.488566				0.161395				?		?		?		?		?		?		?		?		?		?		?		?		?		?		?		?
P38398	Y1716N						0.272193				0.313367				0.111432				?		?		?		?		?		?		?		?		?		?		?		?		?		?		?		?
P38398	Y1716S					-1.10098	0.312464			-1.08776	0.342585			-0.574938	0.260807				?		?		?		?		?		?		?		?		?		?		?		?		?		?		?		?
P38398	F1717C						0.710675				0.678182				0.494038				?		?		?		?		?		?		?		?		?		?		?		?		?		?		?		?
P38398	F1717I						0.75251				0.731483				0.805266				?		?		?		?		?		?		?		?		?		?		?		?		?		?		?		?
P38398	F1717L						0.752283				0.731483				0.80733				?		?		?		?		?		?		?		?		?		?		?		?		?		?		?		?
P38398	F1717S					-0.521946	0.729287			-0.568077	0.694696			-0.446385	0.53466				?		?		?		?		?		?		?		?		?		?		?		?		?		?		?		?
P38398	F1717V					-0.401054	0.731092			-0.413085	0.704832			-0.373348	0.554679				?		?		?		?		?		?		?		?		?		?		?		?		?		?		?		?
P38398	F1717Y					0.171889	0.896146			0.108573	0.877491			-0.195177	0.743602				?		?		?		?		?		?		?		?		?		?		?		?		?		?		?		?
P38398	W1718C					-1.71436	-0.173576			-1.66933	-0.0659353			-1.60733	0.0570977			-0.173576	P	-0.24943	P	-0.063549	P	-0.142003	P	-1.60798	P	-1.50276	P		?		?		?		?	-0.0646685	P	-0.0304377	P	-1.57558	P	-1.49239	P		?		?
P38398	W1718G						-0.11298				-0.0176631				4.31365e-11				?		?		?		?		?		?		?		?		?		?		?		?		?		?		?		?
P38398	W1718L						-0.23499				-0.114208				-0.00771323			-0.23499	P	-0.24943	P	-0.15396	P	-0.142003	P	-1.61116	P	-1.52867	P		?		?		?		?	-0.112751	P	-0.0945715	P	-1.54982	P	-1.51249	P		?		?
P38398	W1718R						-0.335085				-0.195482				0.211622				?		?		?		?		?		?		?		?		?		?		?		?		?		?		?		?
P38398	W1718S						-0.206475				-0.100208				1.02945e-05			-0.206475	P	-0.290339	P	-0.0989647	P	-0.207665	P	-1.71187	P	-1.60116	P		?		?		?		?	-0.0989825	P	-0.0828042	P	-1.69857	P	-1.59443	P		?		?
P38398	V1719A						0.781943				0.767587				0.800725				?		?		?		?		?		?		?		?		?		?		?		?		?		?		?		?
P38398	V1719E						0.619046				0.622823				0.0773869				?		?		?		?		?		?		?		?		?		?		?		?		?		?		?		?
P38398	V1719G						0.658276				0.639364				0.482649				?		?		?		?		?		?		?		?		?		?		?		?		?		?		?		?
P38398	V1719L						0.802952				0.794237				0.775367				?		?		?		?		?		?		?		?		?		?		?		?		?		?		?		?
P38398	V1719M						0.804407				0.794237				0.748781				?		?		?		?		?		?		?		?		?		?		?		?		?		?		?		?
P38398	T1720A						1.08403				1.01134				0.143517			1.08403	N	1.08185	N	0.835624	N	0.857879	N	-0.016105	N	-0.431311	N		?		?		?		?	1.01052	N	0.83233	N	-0.0142863	N	-0.432482	N		?		?
P38398	T1720S						1.12475				1.0545				0.825737				?		?		?		?		?		?		?		?		?		?		?		?		?		?		?		?
P38398	Q1721E						0.939913				0.91136				0.835619				?		?		?		?		?		?		?		?		?		?		?		?		?		?		?		?
P38398	Q1721H					-0.316765	0.835421			-0.31679	0.808517			-0.293496	0.48				?		?		?		?		?		?		?		?		?		?		?		?		?		?		?		?
P38398	Q1721K						0.914107				0.880899				0.676585				?		?		?		?		?		?		?		?		?		?		?		?		?		?		?		?
P38398	Q1721L						0.737582				0.714566				0.700982				?		?		?		?		?		?		?		?		?		?		?		?		?		?		?		?
P38398	Q1721P						0.815587				0.783137				0.106258				?		?		?		?		?		?		?		?		?		?		?		?		?		?		?		?
P38398	Q1721R						0.935834				0.897413				0.208449				?		?		?		?		?		?		?		?		?		?		?		?		?		?		?		?
P38398	S1722A					-0.522348	0.976819			-0.501708	0.9485			-0.195004	0.530027				?		?		?		?		?		?		?		?		?		?		?		?		?		?		?		?
P38398	S1722C						0.883429				0.85582				0.480585				?		?		?		?		?		?		?		?		?		?		?		?		?		?		?		?
P38398	S1722F						0.911483				0.867279				0.429564			0.911483	N	0.885569	N	0.739984	N	0.691139	N	-0.856144	?	-0.916513	?		?		?		?		?	0.866735	N	0.749798	N	-0.873755	?	-0.894399	?		?		?
P38398	S1722P						0.890947				0.860901				0.251368				?		?		?		?		?		?		?		?		?		?		?		?		?		?		?		?
P38398	S1722T						1.00043				0.966285				0.710171				?		?		?		?		?		?		?		?		?		?		?		?		?		?		?		?
P38398	S1722Y					-0.952128	0.9241			-0.934544	0.874901			-0.748656	0.180253				?		?		?		?		?		?		?		?		?		?		?		?		?		?		?		?
P38398	I1723F					-0.397147	0.770501			-0.386857	0.751313			-0.588252	0.860453				?		?		?		?		?		?		?		?		?		?		?		?		?		?		?		?
P38398	I1723L						0.854828				0.838912				0.795678				?		?		?		?		?		?		?		?		?		?		?		?		?		?		?		?
P38398	I1723M					-0.237793	0.801862			-0.251716	0.788126			-0.195513	0.871778				?		?		?		?		?		?		?		?		?		?		?		?		?		?		?		?
P38398	I1723N						0.637029				0.620549				0.158158				?		?		?		?		?		?		?		?		?		?		?		?		?		?		?		?
P38398	I1723S						0.72881				0.700553				0.564882				?		?		?		?		?		?		?		?		?		?		?		?		?		?		?		?
P38398	I1723T					-0.504098	0.747735			-0.530505	0.725933			-0.503843	0.613385				?		?		?		?		?		?		?		?		?		?		?		?		?		?		?		?
P38398	I1723V					0.0292367	0.936659			-0.0201912	0.913835			-0.0462614	0.989951				?		?		?		?		?		?		?		?		?		?		?		?		?		?		?		?
P38398	K1724E						0.912284				0.886029				0.115758				?		?		?		?		?		?		?		?		?		?		?		?		?		?		?		?
P38398	K1724I					-0.952579	0.673547			-0.955171	0.663829			-0.642679	0.776966				?		?		?		?		?		?		?		?		?		?		?		?		?		?		?		?
P38398	K1724N						0.882431				0.851757				0.903499				?		?		?		?		?		?		?		?		?		?		?		?		?		?		?		?
P38398	K1724Q					-0.45991	0.902614			-0.465653	0.879678			-0.348392	0.63659				?		?		?		?		?		?		?		?		?		?		?		?		?		?		?		?
P38398	K1724R						0.943068				0.920302				0.385689				?		?		?		?		?		?		?		?		?		?		?		?		?		?		?		?
P38398	K1724T						0.833285				0.804782				0.329057				?		?		?		?		?		?		?		?		?		?		?		?		?		?		?		?
P38398	E1725A						0.974924				0.920862				0.32279				?		?		?		?		?		?		?		?		?		?		?		?		?		?		?		?
P38398	E1725D						1.09178				1.04273				0.907763				?		?		?		?		?		?		?		?		?		?		?		?		?		?		?		?
P38398	E1725G						0.956189				0.894212				0.42881				?		?		?		?		?		?		?		?		?		?		?		?		?		?		?		?
P38398	E1725K					-0.235539	1.05299			-0.250176	1.00211			-0.543221	0.134933				?		?		?		?		?		?		?		?		?		?		?		?		?		?		?		?
P38398	E1725Q						1.06913				1.02622				0.838372				?		?		?		?		?		?		?		?		?		?		?		?		?		?		?		?
P38398	E1725V						0.856951				0.821804				0.1042				?		?		?		?		?		?		?		?		?		?		?		?		?		?		?		?
P38398	R1726G						0.933379				0.867682				0.717289			0.933379	N	0.833584	N	0.795739	N	0.691084	N	-0.62919	N	-0.67303	N		?		?		?		?	0.866916	N	0.769035	N	-0.638915	N	-0.681196	N		?		?
P38398	R1726I					-0.730119	0.748991			-0.758499	0.720351			-0.499995	0.0160241				?		?		?		?		?		?		?		?		?		?		?		?		?		?		?		?
P38398	R1726K						0.996785				0.96031				0.388044				?		?		?		?		?		?		?		?		?		?		?		?		?		?		?		?
P38398	R1726S						0.943133				0.886711				0.620421				?		?		?		?		?		?		?		?		?		?		?		?		?		?		?		?
P38398	R1726T						0.908728				0.861304				0.336442				?		?		?		?		?		?		?		?		?		?		?		?		?		?		?		?
P38398	K1727E					-0.345671	0.971588			-0.35238	0.934086			-0.573403	0.127498				?		?		?		?		?		?		?		?		?		?		?		?		?		?		?		?
P38398	K1727I					-0.824276	0.732851			-0.837171	0.711885			-0.531621	0.742903				?		?		?		?		?		?		?		?		?		?		?		?		?		?		?		?
P38398	K1727N						0.941735				0.899813				0.880445				?		?		?		?		?		?		?		?		?		?		?		?		?		?		?		?
P38398	K1727Q						0.961918				0.927734				0.667603				?		?		?		?		?		?		?		?		?		?		?		?		?		?		?		?
P38398	K1727R						1.00237				0.968358				0.387467				?		?		?		?		?		?		?		?		?		?		?		?		?		?		?		?
P38398	K1727T						0.892589				0.852838				0.320737				?		?		?		?		?		?		?		?		?		?		?		?		?		?		?		?
P38398	M1728I						0.60058				0.61529				0.806522				?		?		?		?		?		?		?		?		?		?		?		?		?		?		?		?
P38398	M1728K						0.510865				0.527691				0.621819				?		?		?		?		?		?		?		?		?		?		?		?		?		?		?		?
P38398	M1728L					-0.22628	0.652409			-0.245342	0.666077			-0.238681	0.76012				?		?		?		?		?		?		?		?		?		?		?		?		?		?		?		?
P38398	M1728R					-0.605561	0.532592			-0.642257	0.544205			-1.3078	0.0500693				?		?		?		?		?		?		?		?		?		?		?		?		?		?		?		?
P38398	M1728T					-0.643737	0.548226			-0.648874	0.553097			-0.49048	0.468156				?		?		?		?		?		?		?		?		?		?		?		?		?		?		?		?
P38398	M1728V						0.634129				0.639427				0.658388				?		?		?		?		?		?		?		?		?		?		?		?		?		?		?		?
P38398	L1729M						0.796865				0.80716				0.672286				?		?		?		?		?		?		?		?		?		?		?		?		?		?		?		?
P38398	L1729P						0.594661				0.596419				0.284999				?		?		?		?		?		?		?		?		?		?		?		?		?		?		?		?
P38398	L1729Q						0.603067				0.616717				0.694447				?		?		?		?		?		?		?		?		?		?		?		?		?		?		?		?
P38398	L1729R						0.624082				0.634502				0.0234784				?		?		?		?		?		?		?		?		?		?		?		?		?		?		?		?
P38398	L1729V					-0.830849	0.777129			-0.797327	0.78051			-0.509153	0.627493				?		?		?		?		?		?		?		?		?		?		?		?		?		?		?		?
P38398	N1730D						1.03714				0.985475				0.740936				?		?		?		?		?		?		?		?		?		?		?		?		?		?		?		?
P38398	N1730H						1.06386				1.00707				0.499737				?		?		?		?		?		?		?		?		?		?		?		?		?		?		?		?
P38398	N1730I					-0.528263	0.862679			-0.564363	0.811547			-0.422113	0.160393			0.862679	N	0.89758	N	0.926553	N	0.949843	N	-0.486783	N	-0.429166	N		?		?		?		?	0.810937	N	0.871934	N	-0.509669	N	-0.445868	N		?		?
P38398	N1730K						1.04189				0.97788				0.763662				?		?		?		?		?		?		?		?		?		?		?		?		?		?		?		?
P38398	N1730S					-0.0226778	1.06606			-0.0606655	1.00834			-0.150611	0.314172			1.06606	N	1.06122	N	1.21288	N	1.21249	N	-0.0316704	N	0.0425658	N		?		?		?		?	1.00766	N	1.16277	N	-0.0495317	N	0.0265574	N		?		?
P38398	N1730T						0.980139				0.932148				0.546733				?		?		?		?		?		?		?		?		?		?		?		?		?		?		?		?
P38398	N1730Y					-0.421959	0.945276			-0.45569	0.883929			-0.482445	0.132646				?		?		?		?		?		?		?		?		?		?		?		?		?		?		?		?
P38398	E1731A					-0.906691	0.848542			-0.88301	0.822477			-0.466651	0.343441				?		?		?		?		?		?		?		?		?		?		?		?		?		?		?		?
P38398	E1731D						0.965404				0.944349				0.762989			0.965404	N	0.964799	N	1.01488	N	1.01329	N	-0.47986	N	-0.276175	N		?		?		?		?	0.94409	N	1.01403	N	-0.482369	N	-0.265672	N		?		?
P38398	E1731G						0.829807				0.795827				0.341768				?		?		?		?		?		?		?		?		?		?		?		?		?		?		?		?
P38398	E1731K						0.926609				0.903725				0.0990772				?		?		?		?		?		?		?		?		?		?		?		?		?		?		?		?
P38398	E1731Q						0.942745				0.927835				0.622225				?		?		?		?		?		?		?		?		?		?		?		?		?		?		?		?
P38398	E1731V						0.73057				0.723419				0.0698714				?		?		?		?		?		?		?		?		?		?		?		?		?		?		?		?
P38398	H1732D					-0.364822	0.677552			-0.388463	0.658526			-0.21957	0.219792				?		?		?		?		?		?		?		?		?		?		?		?		?		?		?		?
P38398	H1732L						0.53729				0.530276				0.0732917				?		?		?		?		?		?		?		?		?		?		?		?		?		?		?		?
P38398	H1732N						0.772723				0.753747				0.407928				?		?		?		?		?		?		?		?		?		?		?		?		?		?		?		?
P38398	H1732P						0.628693				0.60901				0.252161				?		?		?		?		?		?		?		?		?		?		?		?		?		?		?		?
P38398	H1732Q						0.692248				0.680095				0.416618				?		?		?		?		?		?		?		?		?		?		?		?		?		?		?		?
P38398	H1732R						0.73336				0.713123				0.618494				?		?		?		?		?		?		?		?		?		?		?		?		?		?		?		?
P38398	H1732Y					0.0502393	0.825613			-0.0104539	0.805804			0.148936	0.266446				?		?		?		?		?		?		?		?		?		?		?		?		?		?		?		?
P38398	D1733A						0.719007				0.69725				0.0601131				?		?		?		?		?		?		?		?		?		?		?		?		?		?		?		?
P38398	D1733E					-0.184352	0.917935			-0.20039	0.892774			-0.1184	0.91855				?		?		?		?		?		?		?		?		?		?		?		?		?		?		?		?
P38398	D1733G					-0.595039	0.803294			-0.598251	0.772173			-0.682113	0.187756			0.803294	N	0.786172	N	0.873075	N	0.864406	N	-0.558139	N	-0.344553	N		?		?		?		?	0.771822	N	0.832855	N	-0.554668	N	-0.364317	N		?		?
P38398	D1733H						0.776088				0.751848				0.239072				?		?		?		?		?		?		?		?		?		?		?		?		?		?		?		?
P38398	D1733N						0.844538				0.825474				0.624033				?		?		?		?		?		?		?		?		?		?		?		?		?		?		?		?
P38398	D1733V						0.64793				0.633761				0.435276				?		?		?		?		?		?		?		?		?		?		?		?		?		?		?		?
P38398	D1733Y						0.709018				0.679492				0.7182			0.709018	N	0.704353	N	0.739528	N	0.733081	N	-0.786503	?	-0.578883	N		?		?		?		?	0.679152	N	0.694966	N	-0.787786	?	-0.599457	N		?		?
P38398	F1734C					-1.08751	0.420407			-1.05776	0.44036			-1.12394	0.30455				?		?		?		?		?		?		?		?		?		?		?		?		?		?		?		?
P38398	F1734I						0.462242				0.493661				0.711729				?		?		?		?		?		?		?		?		?		?		?		?		?		?		?		?
P38398	F1734L						0.462014				0.493661				0.713219				?		?		?		?		?		?		?		?		?		?		?		?		?		?		?		?
P38398	F1734S						0.439019				0.456874				0.325812				?		?		?		?		?		?		?		?		?		?		?		?		?		?		?		?
P38398	F1734V						0.440824				0.46701				0.340928				?		?		?		?		?		?		?		?		?		?		?		?		?		?		?		?
P38398	F1734Y						0.605877				0.639669				0.539806				?		?		?		?		?		?		?		?		?		?		?		?		?		?		?		?
P38398	E1735A						0.784984				0.771746				0.337204				?		?		?		?		?		?		?		?		?		?		?		?		?		?		?		?
P38398	E1735D						0.901845				0.893617				0.68146				?		?		?		?		?		?		?		?		?		?		?		?		?		?		?		?
P38398	E1735G						0.766249				0.745095				0.298693				?		?		?		?		?		?		?		?		?		?		?		?		?		?		?		?
P38398	E1735K						0.863051				0.852993				0.0820583				?		?		?		?		?		?		?		?		?		?		?		?		?		?		?		?
P38398	E1735Q					-0.648902	0.879186			-0.622663	0.877103			-0.18796	0.518347				?		?		?		?		?		?		?		?		?		?		?		?		?		?		?		?
P38398	E1735V					-1.16235	0.667012			-1.12069	0.672687			-0.9588	0.0541456				?		?		?		?		?		?		?		?		?		?		?		?		?		?		?		?
P38398	V1736A						0.648259				0.660903				0.766252			0.648259	N	0.634536	N	0.726379	N	0.703687	N	-0.960175	?	-0.659133	N		?		?		?		?	0.661036	N	0.728677	N	-0.955842	?	-0.64966	N		?		?
P38398	V1736D						0.450189				0.478056				0.589807				?		?		?		?		?		?		?		?		?		?		?		?		?		?		?		?
P38398	V1736F						0.584395				0.599954				0.39749				?		?		?		?		?		?		?		?		?		?		?		?		?		?		?		?
P38398	V1736G					-1.43973	0.524592			-1.38585	0.53268			-1.78414	0.418768			0.524592	P	0.511808	P	0.514761	P	0.506699	P	-1.33622	P	-1.0491	?		?		?		?		?	0.532787	N	0.53423	N	-1.31128	?	-1.03567	?		?		?
P38398	V1736I						0.771971				0.789126				0.740764				?		?		?		?		?		?		?		?		?		?		?		?		?		?		?		?
P38398	V1736L						0.669267				0.687554				0.586657				?		?		?		?		?		?		?		?		?		?		?		?		?		?		?		?
P38398	R1737G						0.759881				0.724344				0.86572				?		?		?		?		?		?		?		?		?		?		?		?		?		?		?		?
P38398	R1737I						0.575493				0.577013				0.0132102				?		?		?		?		?		?		?		?		?		?		?		?		?		?		?		?
P38398	R1737K						0.823287				0.816972				0.376558				?		?		?		?		?		?		?		?		?		?		?		?		?		?		?		?
P38398	R1737S						0.769635				0.743372				0.650335				?		?		?		?		?		?		?		?		?		?		?		?		?		?		?		?
P38398	R1737T						0.73523				0.717966				0.325517				?		?		?		?		?		?		?		?		?		?		?		?		?		?		?		?
P38398	G1738A						0.575653				0.600012				0.357928				?		?		?		?		?		?		?		?		?		?		?		?		?		?		?		?
P38398	G1738E						0.54195				0.551793				0.276769			0.54195	N	0.509027	P	0.529739	P	0.507868	P	-1.24903	?	-1.0154	?		?		?		?		?	0.551927	N	0.55893	N	-1.21968	?	-0.998225	?		?		?
P38398	G1738R						0.60613				0.601335				0.942181			0.60613	N	0.509027	P	0.613493	N	0.507868	P	-1.25558	?	-1.0015	?		?		?		?		?	0.601274	N	0.62419	N	-1.24611	?	-0.988425	?		?		?
P38398	G1738V					-1.46172	0.481944			-1.40705	0.495925			-1.7944	0.421725				?		?		?		?		?		?		?		?		?		?		?		?		?		?		?		?
P38398	D1739A					-1.3004	0.496896			-1.24203	0.520543			-1.40628	0.0370527				?		?		?		?		?		?		?		?		?		?		?		?		?		?		?		?
P38398	D1739E					-0.769823	0.695824			-0.737386	0.716067			-0.288292	0.644091			0.695824	N	0.691389	N	0.807157	N	0.802161	N	-0.733693	N	-0.442518	N		?		?		?		?	0.716293	N	0.813744	N	-0.725271	N	-0.432798	N		?		?
P38398	D1739G					-1.18051	0.581183			-1.13525	0.595466			-1.08336	0.181763			0.581183	N	0.568661	N	0.61509	N	0.605173	N	-1.10351	?	-0.820989	?		?		?		?		?	0.595636	N	0.629751	N	-1.08478	?	-0.809309	?		?		?
P38398	D1739H						0.553977				0.57514				0.13111				?		?		?		?		?		?		?		?		?		?		?		?		?		?		?		?
P38398	D1739N						0.622427				0.648766				0.309563				?		?		?		?		?		?		?		?		?		?		?		?		?		?		?		?
P38398	D1739V						0.425818				0.457053				0.591668			0.425818	P	0.486842	P	0.418732	P	0.473848	P	-1.31009	?	-1.04778	?		?		?		?		?	0.457416	P	0.432524	P	-1.2935	?	-1.03611	?		?		?
P38398	D1739Y						0.486907				0.502785				0.426119			0.486907	P	0.486842	P	0.481543	P	0.473848	P	-1.33188	P	-1.05532	?		?		?		?		?	0.502967	P	0.491862	P	-1.31789	?	-1.04445	?		?		?
P38398	V1740A						0.648259				0.660903				0.766252				?		?		?		?		?		?		?		?		?		?		?		?		?		?		?		?
P38398	V1740G						0.524592				0.53268				0.418768				?		?		?		?		?		?		?		?		?		?		?		?		?		?		?		?
P38398	V1740L						0.669267				0.687554				0.586657				?		?		?		?		?		?		?		?		?		?		?		?		?		?		?		?
P38398	V1741A						0.823245				0.802089				0.805647				?		?		?		?		?		?		?		?		?		?		?		?		?		?		?		?
P38398	V1741D						0.625175				0.619241				0.500484				?		?		?		?		?		?		?		?		?		?		?		?		?		?		?		?
P38398	V1741I						0.946957				0.930312				0.941853				?		?		?		?		?		?		?		?		?		?		?		?		?		?		?		?
P38398	V1741L						0.844253				0.828739				0.803505				?		?		?		?		?		?		?		?		?		?		?		?		?		?		?		?
P38398	N1742D						0.706971				0.717583				0.41271				?		?		?		?		?		?		?		?		?		?		?		?		?		?		?		?
P38398	N1742H						0.733692				0.739179				0.387471				?		?		?		?		?		?		?		?		?		?		?		?		?		?		?		?
P38398	N1742I					-1.23148	0.532514			-1.21126	0.543655			-1.31736	0.140541				?		?		?		?		?		?		?		?		?		?		?		?		?		?		?		?
P38398	N1742K					-0.877458	0.711721			-0.847432	0.709988			-0.552267	0.879093				?		?		?		?		?		?		?		?		?		?		?		?		?		?		?		?
P38398	N1742S						0.73589				0.740449				0.24419				?		?		?		?		?		?		?		?		?		?		?		?		?		?		?		?
P38398	N1742T					-0.845657	0.649974			-0.813401	0.664256			-0.74619	0.373791				?		?		?		?		?		?		?		?		?		?		?		?		?		?		?		?
P38398	N1742Y						0.615111				0.616037				0.123044				?		?		?		?		?		?		?		?		?		?		?		?		?		?		?		?
P38398	G1743A						0.575653				0.600012				0.357928				?		?		?		?		?		?		?		?		?		?		?		?		?		?		?		?
P38398	G1743E					-1.34135	0.54195			-1.28609	0.551793			-1.07144	0.276769				?		?		?		?		?		?		?		?		?		?		?		?		?		?		?		?
P38398	G1743R						0.60613				0.601335				0.942181				?		?		?		?		?		?		?		?		?		?		?		?		?		?		?		?
P38398	G1743V						0.481944				0.495925				0.421725				?		?		?		?		?		?		?		?		?		?		?		?		?		?		?		?
P38398	R1744G						0.775987				0.733144				0.792933				?		?		?		?		?		?		?		?		?		?		?		?		?		?		?		?
P38398	R1744I						0.591599				0.585814				0.0138736				?		?		?		?		?		?		?		?		?		?		?		?		?		?		?		?
P38398	R1744K						0.839393				0.825772				0.376547				?		?		?		?		?		?		?		?		?		?		?		?		?		?		?		?
P38398	R1744S						0.785741				0.752173				0.573776				?		?		?		?		?		?		?		?		?		?		?		?		?		?		?		?
P38398	R1744T						0.751336				0.726766				0.360976				?		?		?		?		?		?		?		?		?		?		?		?		?		?		?		?
P38398	N1745D						0.797509				0.788908				0.555796				?		?		?		?		?		?		?		?		?		?		?		?		?		?		?		?
P38398	N1745H					-0.459517	0.82423			-0.467266	0.810503			-0.519191	0.4518				?		?		?		?		?		?		?		?		?		?		?		?		?		?		?		?
P38398	N1745I					-0.970241	0.623051			-0.971909	0.61498			-1.07551	0.154903				?		?		?		?		?		?		?		?		?		?		?		?		?		?		?		?
P38398	N1745K						0.802259				0.781312				0.873998				?		?		?		?		?		?		?		?		?		?		?		?		?		?		?		?
P38398	N1745S					-0.464656	0.826428			-0.468212	0.811774			-0.625812	0.283685				?		?		?		?		?		?		?		?		?		?		?		?		?		?		?		?
P38398	N1745T						0.740511				0.735581				0.463172				?		?		?		?		?		?		?		?		?		?		?		?		?		?		?		?
P38398	N1745Y					-0.863937	0.705648			-0.863236	0.687361			-0.783601	0.136822				?		?		?		?		?		?		?		?		?		?		?		?		?		?		?		?
P38398	H1746D						0.304631				0.360252				0.0621869				?		?		?		?		?		?		?		?		?		?		?		?		?		?		?		?
P38398	H1746L						0.164369				0.232002				0.0428583				?		?		?		?		?		?		?		?		?		?		?		?		?		?		?		?
P38398	H1746N						0.399802				0.455473				0.220324				?		?		?		?		?		?		?		?		?		?		?		?		?		?		?		?
P38398	H1746P						0.255772				0.310736				0.0903228				?		?		?		?		?		?		?		?		?		?		?		?		?		?		?		?
P38398	H1746Q						0.319326				0.381821				0.12612				?		?		?		?		?		?		?		?		?		?		?		?		?		?		?		?
P38398	H1746R						0.360439				0.414849				0.261482				?		?		?		?		?		?		?		?		?		?		?		?		?		?		?		?
P38398	H1746Y						0.452692				0.50753				0.158174				?		?		?		?		?		?		?		?		?		?		?		?		?		?		?		?
P38398	Q1747E						0.920009				0.896347				0.811516				?		?		?		?		?		?		?		?		?		?		?		?		?		?		?		?
P38398	Q1747H						0.815516				0.793503				0.461174				?		?		?		?		?		?		?		?		?		?		?		?		?		?		?		?
P38398	Q1747K						0.894203				0.865885				0.670153				?		?		?		?		?		?		?		?		?		?		?		?		?		?		?		?
P38398	Q1747L						0.717678				0.699552				0.71926				?		?		?		?		?		?		?		?		?		?		?		?		?		?		?		?
P38398	Q1747P					-0.528357	0.795683			-0.532392	0.768123			-0.843833	0.104836				?		?		?		?		?		?		?		?		?		?		?		?		?		?		?		?
P38398	Q1747R					-0.261198	0.91593			-0.29236	0.8824			-0.123521	0.211323				?		?		?		?		?		?		?		?		?		?		?		?		?		?		?		?
P38398	G1748A						0.575653				0.600012				0.357928				?		?		?		?		?		?		?		?		?		?		?		?		?		?		?		?
P38398	G1748C						0.45085				0.471789				0.514299				?		?		?		?		?		?		?		?		?		?		?		?		?		?		?		?
P38398	G1748D					-1.18994	0.562905			-1.14433	0.579714			-1.11186	0.179991			0.562905	N	0.549936	N	0.644127	N	0.634311	N	-1.11262	?	-0.763775	?		?		?		?		?	0.579914	N	0.652004	N	-1.09329	?	-0.756065	?		?		?
P38398	G1748R						0.60613				0.601335				0.942181				?		?		?		?		?		?		?		?		?		?		?		?		?		?		?		?
P38398	G1748S					-1.06218	0.586543			-1.00258	0.607634			-1.02592	0.0540719				?		?		?		?		?		?		?		?		?		?		?		?		?		?		?		?
P38398	G1748V						0.481944				0.495925				0.421725				?		?		?		?		?		?		?		?		?		?		?		?		?		?		?		?
P38398	P1749A						0.546996				0.568503				0.100175				?		?		?		?		?		?		?		?		?		?		?		?		?		?		?		?
P38398	P1749L						0.460624				0.480904				0.271005				?		?		?		?		?		?		?		?		?		?		?		?		?		?		?		?
P38398	P1749Q						0.547034				0.569774				0.0654381				?		?		?		?		?		?		?		?		?		?		?		?		?		?		?		?
P38398	P1749R						0.550033				0.562178				0.604353			0.550033	N	0.525902	P	0.550449	N	0.508235	P	-1.21088	?	-1.00956	?		?		?		?		?	0.5623	N	0.560898	N	-1.20997	?	-0.993893	?		?		?
P38398	P1749S						0.535879				0.560882				0.190875				?		?		?		?		?		?		?		?		?		?		?		?		?		?		?		?
P38398	P1749T						0.513341				0.543097				0.180033				?		?		?		?		?		?		?		?		?		?		?		?		?		?		?		?
P38398	K1750E					-0.160894	1.0481			-0.182709	0.995489			-0.455461	0.140346				?		?		?		?		?		?		?		?		?		?		?		?		?		?		?		?
P38398	K1750M						0.914164				0.874862				0.636456				?		?		?		?		?		?		?		?		?		?		?		?		?		?		?		?
P38398	K1750N					-0.305061	1.01825			-0.319741	0.961217			-0.088945	0.821734				?		?		?		?		?		?		?		?		?		?		?		?		?		?		?		?
P38398	K1750Q						1.03843				0.989138				0.691118				?		?		?		?		?		?		?		?		?		?		?		?		?		?		?		?
P38398	K1750R						1.07889				1.02976				0.378894				?		?		?		?		?		?		?		?		?		?		?		?		?		?		?		?
P38398	K1750T						0.969106				0.914242				0.299844				?		?		?		?		?		?		?		?		?		?		?		?		?		?		?		?
P38398	R1751G						0.667849				0.648545				0.91548				?		?		?		?		?		?		?		?		?		?		?		?		?		?		?		?
P38398	R1751L					-1.04201	0.535291			-1.047	0.552			-1.29742	0.0239415				?		?		?		?		?		?		?		?		?		?		?		?		?		?		?		?
P38398	R1751P						0.59528				0.595191				0.677672			0.59528	N	0.568177	N	0.575318	N	0.532822	N	-1.01159	?	-0.927247	?		?		?		?		?	0.595175	N	0.574323	N	-1.01544	?	-0.918982	?		?		?
P38398	R1751Q						0.712528				0.717063				0.197681			0.712528	N	0.690906	N	0.761978	N	0.72981	N	-0.65014	N	-0.559031	N		?		?		?		?	0.717097	N	0.759519	N	-0.65661	N	-0.55128	N		?		?
P38398	A1752E						0.690929				0.683187				0.338414				?		?		?		?		?		?		?		?		?		?		?		?		?		?		?		?
P38398	A1752G						0.705898				0.704756				0.497955				?		?		?		?		?		?		?		?		?		?		?		?		?		?		?		?
P38398	A1752P						0.660767				0.659051				0.13349			0.660767	N	0.678249	N	0.686752	N	0.724607	N	-0.827215	?	-0.621225	N		?		?		?		?	0.659058	N	0.690661	N	-0.801496	?	-0.620269	N		?		?
P38398	A1752S						0.735522				0.739029				0.492426				?		?		?		?		?		?		?		?		?		?		?		?		?		?		?		?
P38398	A1752T						0.718417				0.713649				0.0918354			0.718417	N	0.719159	N	0.768943	N	0.79027	N	-0.712541	N	-0.499694	N		?		?		?		?	0.713617	N	0.770573	N	-0.689342	N	-0.499316	N		?		?
P38398	A1752V						0.735854				0.728892				0.788049				?		?		?		?		?		?		?		?		?		?		?		?		?		?		?		?
P38398	R1753G					-1.36223	0.586047			-1.33294	0.584028			-1.27746	0.942928				?		?		?		?		?		?		?		?		?		?		?		?		?		?		?		?
P38398	R1753I						0.401659				0.436697				0.00865352				?		?		?		?		?		?		?		?		?		?		?		?		?		?		?		?
P38398	R1753K					-0.790181	0.649453			-0.751733	0.676656			-0.677856	0.311351				?		?		?		?		?		?		?		?		?		?		?		?		?		?		?		?
P38398	R1753S						0.595802				0.603056				0.638217				?		?		?		?		?		?		?		?		?		?		?		?		?		?		?		?
P38398	R1753T						0.561396				0.57765				0.246334			0.561396	N	0.529362	P	0.645495	N	0.600507	N	-1.11464	?	-0.807103	?		?		?		?		?	0.577823	N	0.645926	N	-1.11079	?	-0.798634	?		?		?
P38398	E1754A						1.12101				1.03807				0.262933				?		?		?		?		?		?		?		?		?		?		?		?		?		?		?		?
P38398	E1754D						1.23787				1.15994				0.891979				?		?		?		?		?		?		?		?		?		?		?		?		?		?		?		?
P38398	E1754G						1.10228				1.01142				0.438572				?		?		?		?		?		?		?		?		?		?		?		?		?		?		?		?
P38398	E1754K						1.19908				1.11931				0.146769				?		?		?		?		?		?		?		?		?		?		?		?		?		?		?		?
P38398	E1754Q						1.21521				1.14342				0.907202				?		?		?		?		?		?		?		?		?		?		?		?		?		?		?		?
P38398	E1754V						1.00304				0.939007				0.117881			1.00304	N	1.06718	N	0.675845	N	0.737178	N	-0.226226	N	-0.777295	?		?		?		?		?	0.938258	N	0.68094	N	-0.245068	N	-0.764166	?		?		?
P38398	S1755A						1.15905				1.09233				0.708987				?		?		?		?		?		?		?		?		?		?		?		?		?		?		?		?
P38398	S1755C						1.06566				0.999653				0.414797				?		?		?		?		?		?		?		?		?		?		?		?		?		?		?		?
P38398	S1755F						1.09371				1.01111				0.547518				?		?		?		?		?		?		?		?		?		?		?		?		?		?		?		?
P38398	S1755P						1.07318				1.00473				0.261302				?		?		?		?		?		?		?		?		?		?		?		?		?		?		?		?
P38398	S1755T						1.18265				1.11012				0.804463				?		?		?		?		?		?		?		?		?		?		?		?		?		?		?		?
P38398	S1755Y					-0.435184	1.10633			-0.460818	1.01873			-0.629393	0.169638				?		?		?		?		?		?		?		?		?		?		?		?		?		?		?		?
P38398	Q1756E						1.19736				1.12343				0.902068				?		?		?		?		?		?		?		?		?		?		?		?		?		?		?		?
P38398	Q1756H						1.09287				1.02059				0.544621				?		?		?		?		?		?		?		?		?		?		?		?		?		?		?		?
P38398	Q1756K						1.17155				1.09297				0.650961				?		?		?		?		?		?		?		?		?		?		?		?		?		?		?		?
P38398	Q1756L						0.995028				0.926636				0.513365				?		?		?		?		?		?		?		?		?		?		?		?		?		?		?		?
P38398	Q1756P						1.07303				0.995207				0.108519				?		?		?		?		?		?		?		?		?		?		?		?		?		?		?		?
P38398	Q1756R						1.19328				1.10948				0.182264				?		?		?		?		?		?		?		?		?		?		?		?		?		?		?		?
P38398	D1757A						0.785887				0.751384				0.0637028				?		?		?		?		?		?		?		?		?		?		?		?		?		?		?		?
P38398	D1757E					-0.037719	0.984814			-0.0655601	0.946908			-0.0980687	0.945773				?		?		?		?		?		?		?		?		?		?		?		?		?		?		?		?
P38398	D1757G						0.870173				0.826307				0.179474				?		?		?		?		?		?		?		?		?		?		?		?		?		?		?		?
P38398	D1757H						0.842968				0.805982				0.258974				?		?		?		?		?		?		?		?		?		?		?		?		?		?		?		?
P38398	D1757N						0.911417				0.879608				0.683723				?		?		?		?		?		?		?		?		?		?		?		?		?		?		?		?
P38398	D1757V						0.714809				0.687895				0.370622				?		?		?		?		?		?		?		?		?		?		?		?		?		?		?		?
P38398	D1757Y						0.775897				0.733626				0.769533				?		?		?		?		?		?		?		?		?		?		?		?		?		?		?		?
P38398	R1758G						1.13005				1.02144				0.382448				?		?		?		?		?		?		?		?		?		?		?		?		?		?		?		?
P38398	R1758I						0.945659				0.874106				0.0153898				?		?		?		?		?		?		?		?		?		?		?		?		?		?		?		?
P38398	R1758K						1.19345				1.11407				0.304685				?		?		?		?		?		?		?		?		?		?		?		?		?		?		?		?
P38398	R1758S						1.1398				1.04047				0.35195				?		?		?		?		?		?		?		?		?		?		?		?		?		?		?		?
P38398	R1758T					0.0930412	1.1054			0.0157491	1.01506			0.22486	0.310704				?		?		?		?		?		?		?		?		?		?		?		?		?		?		?		?
P38398	K1759E						1.01066				0.963559				0.138674				?		?		?		?		?		?		?		?		?		?		?		?		?		?		?		?
P38398	K1759M						0.876722				0.842932				0.654027				?		?		?		?		?		?		?		?		?		?		?		?		?		?		?		?
P38398	K1759N						0.98081				0.929287				0.830617				?		?		?		?		?		?		?		?		?		?		?		?		?		?		?		?
P38398	K1759Q						1.00099				0.957208				0.69047				?		?		?		?		?		?		?		?		?		?		?		?		?		?		?		?
P38398	K1759R						1.04145				0.997832				0.383972				?		?		?		?		?		?		?		?		?		?		?		?		?		?		?		?
P38398	K1759T						0.931664				0.882312				0.304305				?		?		?		?		?		?		?		?		?		?		?		?		?		?		?		?
P38398	I1760F						0.771654				0.752182				0.859681				?		?		?		?		?		?		?		?		?		?		?		?		?		?		?		?
P38398	I1760L						0.85598				0.839781				0.795476				?		?		?		?		?		?		?		?		?		?		?		?		?		?		?		?
P38398	I1760M						0.803014				0.788995				0.871601				?		?		?		?		?		?		?		?		?		?		?		?		?		?		?		?
P38398	I1760N						0.638181				0.621418				0.158197				?		?		?		?		?		?		?		?		?		?		?		?		?		?		?		?
P38398	I1760S						0.729963				0.701422				0.566042				?		?		?		?		?		?		?		?		?		?		?		?		?		?		?		?
P38398	I1760T						0.748887				0.726802				0.613449				?		?		?		?		?		?		?		?		?		?		?		?		?		?		?		?
P38398	I1760V						0.937812				0.914704				0.990302				?		?		?		?		?		?		?		?		?		?		?		?		?		?		?		?
P38398	F1761C						0.536951				0.534649				0.392698				?		?		?		?		?		?		?		?		?		?		?		?		?		?		?		?
P38398	F1761I						0.578787				0.58795				0.772745				?		?		?		?		?		?		?		?		?		?		?		?		?		?		?		?
P38398	F1761L						0.578559				0.58795				0.774556				?		?		?		?		?		?		?		?		?		?		?		?		?		?		?		?
P38398	F1761S					-0.809501	0.555564			-0.833765	0.551164			-0.746483	0.426229			0.555564	N	0.514558	P	0.393232	P	0.337607	P	-0.756263	?	-1.09582	?		?		?		?		?	0.551102	N	0.398828	P	-0.76754	?	-1.08683	?		?		?
P38398	F1761V					-0.688608	0.557369			-0.678773	0.5613			-0.737207	0.439024				?		?		?		?		?		?		?		?		?		?		?		?		?		?		?		?
P38398	F1761Y						0.722422				0.733958				0.642148				?		?		?		?		?		?		?		?		?		?		?		?		?		?		?		?
P38398	R1762G						0.986177				0.907507				0.60775				?		?		?		?		?		?		?		?		?		?		?		?		?		?		?		?
P38398	R1762K						1.04958				1.00014				0.372342				?		?		?		?		?		?		?		?		?		?		?		?		?		?		?		?
P38398	R1762M					-0.260156	0.906584			-0.318148	0.861749			-0.687378	0.0759139				?		?		?		?		?		?		?		?		?		?		?		?		?		?		?		?
P38398	R1762S						0.995932				0.926536				0.525848				?		?		?		?		?		?		?		?		?		?		?		?		?		?		?		?
P38398	R1762T					-0.303158	0.961526			-0.347452	0.901129			-0.194823	0.349743				?		?		?		?		?		?		?		?		?		?		?		?		?		?		?		?
P38398	R1762W						0.785329				0.748744				0.213058				?		?		?		?		?		?		?		?		?		?		?		?		?		?		?		?
P38398	G1763A						0.812866				0.788135				0.595003				?		?		?		?		?		?		?		?		?		?		?		?		?		?		?		?
P38398	G1763R						0.843343				0.789458				0.748011				?		?		?		?		?		?		?		?		?		?		?		?		?		?		?		?
P38398	G1763V						0.719156				0.684047				0.508648			0.719156	N	0.700009	N	0.484635	P	0.476041	P	-0.757312	?	-1.06974	?		?		?		?		?	0.683661	N	0.504594	P	-0.747628	N	-1.05684	?		?		?
P38398	L1764I						1.06553				1.02184				0.735398				?		?		?		?		?		?		?		?		?		?		?		?		?		?		?		?
P38398	L1764P						0.862192				0.811098				0.232921			0.862192	N	0.885547	N	0.540012	N	0.58344	N	-0.676469	N	-1.0353	?		?		?		?		?	0.810534	N	0.574461	N	-0.660176	N	-1.01457	?		?		?
P38398	L1764Q					-0.55537	0.870598			-0.569501	0.831396			-0.221595	0.658365				?		?		?		?		?		?		?		?		?		?		?		?		?		?		?		?
P38398	L1764V						1.04466				0.995189				0.879692				?		?		?		?		?		?		?		?		?		?		?		?		?		?		?		?
P38398	E1765A						1.07638				1.0044				0.292642				?		?		?		?		?		?		?		?		?		?		?		?		?		?		?		?
P38398	E1765D						1.19325				1.12628				0.896663				?		?		?		?		?		?		?		?		?		?		?		?		?		?		?		?
P38398	E1765G						1.05765				0.977754				0.431017				?		?		?		?		?		?		?		?		?		?		?		?		?		?		?		?
P38398	E1765K						1.15445				1.08565				0.141683			1.15445	N	1.14746	N	1.24146	N	1.2402	N	-0.0628929	N	0.126592	N		?		?		?		?	1.08485	N	1.1828	N	-0.0773653	N	0.103317	N		?		?
P38398	E1765Q					0.0927376	1.17059			0.0578736	1.10976			-0.143965	0.881973				?		?		?		?		?		?		?		?		?		?		?		?		?		?		?		?
P38398	E1765V					-0.420714	0.958412			-0.440152	0.905346			-0.537386	0.112421				?		?		?		?		?		?		?		?		?		?		?		?		?		?		?		?
P38398	I1766F					-0.589161	0.66527			-0.563946	0.664926			-0.767219	0.849355				?		?		?		?		?		?		?		?		?		?		?		?		?		?		?		?
P38398	I1766L						0.749596				0.752526				0.781477				?		?		?		?		?		?		?		?		?		?		?		?		?		?		?		?
P38398	I1766M						0.69663				0.701739				0.856344				?		?		?		?		?		?		?		?		?		?		?		?		?		?		?		?
P38398	I1766N						0.531797				0.534162				0.148913				?		?		?		?		?		?		?		?		?		?		?		?		?		?		?		?
P38398	I1766S					-0.836949	0.623579			-0.851243	0.614166			-0.849687	0.487366			0.623579	N	0.604821	N	0.729516	N	0.698324	N	-0.78042	?	-0.613459	N		?		?		?		?	0.614044	N	0.691635	N	-0.79066	?	-0.626146	N		?		?
P38398	I1766T						0.642503				0.639546				0.577714				?		?		?		?		?		?		?		?		?		?		?		?		?		?		?		?
P38398	I1766V					-0.162777	0.831428			-0.19728	0.827448			-0.0834117	0.931574				?		?		?		?		?		?		?		?		?		?		?		?		?		?		?		?
P38398	C1767F						0.353368				0.387755				0.243297				?		?		?		?		?		?		?		?		?		?		?		?		?		?		?		?
P38398	C1767G						0.282888				0.322995				0.315469				?		?		?		?		?		?		?		?		?		?		?		?		?		?		?		?
P38398	C1767R						0.319969				0.353483				0.258448				?		?		?		?		?		?		?		?		?		?		?		?		?		?		?		?
P38398	C1767S						0.343927				0.39281				0.331765				?		?		?		?		?		?		?		?		?		?		?		?		?		?		?		?
P38398	C1767W					-1.28971	0.39883			-1.26747	0.423324			-1.89101	0.279672				?		?		?		?		?		?		?		?		?		?		?		?		?		?		?		?
P38398	C1767Y					-1.3122	0.365849			-1.24668	0.395377			-1.40301	0.148231				?		?		?		?		?		?		?		?		?		?		?		?		?		?		?		?
P38398	C1768F						0.424735				0.444619				0.304495				?		?		?		?		?		?		?		?		?		?		?		?		?		?		?		?
P38398	C1768G						0.354255				0.379859				0.339437				?		?		?		?		?		?		?		?		?		?		?		?		?		?		?		?
P38398	C1768R						0.391336				0.410347				0.336129				?		?		?		?		?		?		?		?		?		?		?		?		?		?		?		?
P38398	C1768S						0.415294				0.449674				0.364961				?		?		?		?		?		?		?		?		?		?		?		?		?		?		?		?
P38398	C1768W						0.470197				0.480188				0.281573				?		?		?		?		?		?		?		?		?		?		?		?		?		?		?		?
P38398	C1768Y					-1.12684	0.437216			-1.07663	0.452241			-1.17707	0.17479				?		?		?		?		?		?		?		?		?		?		?		?		?		?		?		?
P38398	Y1769C						0.48999				0.481931				0.193289				?		?		?		?		?		?		?		?		?		?		?		?		?		?		?		?
P38398	Y1769D						0.424808				0.424793				0.497446				?		?		?		?		?		?		?		?		?		?		?		?		?		?		?		?
P38398	Y1769F						0.662979				0.673618				0.551119				?		?		?		?		?		?		?		?		?		?		?		?		?		?		?		?
P38398	Y1769N					-0.546707	0.468468			-0.583018	0.469228			-0.561337	0.12085				?		?		?		?		?		?		?		?		?		?		?		?		?		?		?		?
P38398	Y1769S					-0.574264	0.508739			-0.60476	0.498445			-0.371764	0.256974				?		?		?		?		?		?		?		?		?		?		?		?		?		?		?		?
P38398	G1770A						0.639437				0.650938				0.432518				?		?		?		?		?		?		?		?		?		?		?		?		?		?		?		?
P38398	G1770E						0.605734				0.602719				0.326779				?		?		?		?		?		?		?		?		?		?		?		?		?		?		?		?
P38398	G1770R						0.669914				0.652261				0.92695				?		?		?		?		?		?		?		?		?		?		?		?		?		?		?		?
P38398	G1770V						0.545728				0.546851				0.459587			0.545728	N	0.530703	N	0.574289	N	0.566196	N	-1.2062	?	-0.910315	?		?		?		?		?	0.54688	N	0.576214	N	-1.18417	?	-0.907604	?		?		?
P38398	G1770W						0.691171				0.671316				1.17468e-10				?		?		?		?		?		?		?		?		?		?		?		?		?		?		?		?
P38398	P1771A						0.623859				0.62927				0.124093				?		?		?		?		?		?		?		?		?		?		?		?		?		?		?		?
P38398	P1771H						0.580176				0.584835				0.213549				?		?		?		?		?		?		?		?		?		?		?		?		?		?		?		?
P38398	P1771L					-1.23264	0.537486			-1.18017	0.541671			-1.38082	0.269829			0.537486	N	0.560002	N	0.46507	P	0.506839	P	-1.14583	?	-1.0565	?		?		?		?		?	0.541751	N	0.49564	P	-1.11332	?	-1.04072	?		?		?
P38398	P1771R						0.626896				0.622945				0.670858			0.626896	N	0.600911	N	0.61435	N	0.572501	N	-1.01081	?	-0.896602	?		?		?		?		?	0.622882	N	0.612059	N	-1.0154	?	-0.888116	?		?		?
P38398	P1771S						0.612741				0.621648				0.221332				?		?		?		?		?		?		?		?		?		?		?		?		?		?		?		?
P38398	P1771T						0.590204				0.603864				0.234859				?		?		?		?		?		?		?		?		?		?		?		?		?		?		?		?
P38398	F1772C					-1.44016	0.308539			-1.38055	0.353165			-1.40072	0.199025				?		?		?		?		?		?		?		?		?		?		?		?		?		?		?		?
P38398	F1772I						0.350374				0.406465				0.607314				?		?		?		?		?		?		?		?		?		?		?		?		?		?		?		?
P38398	F1772L					-1.16315	0.350146			-1.09514	0.406465			-1.16061	0.608353				?		?		?		?		?		?		?		?		?		?		?		?		?		?		?		?
P38398	F1772S						0.327151				0.369679				0.20257				?		?		?		?		?		?		?		?		?		?		?		?		?		?		?		?
P38398	F1772V						0.328956				0.379815				0.236106				?		?		?		?		?		?		?		?		?		?		?		?		?		?		?		?
P38398	F1772Y						0.494009				0.552473				0.391864				?		?		?		?		?		?		?		?		?		?		?		?		?		?		?		?
P38398	T1773A					-1.02996	0.650904			-0.972331	0.662967			-0.956584	0.0649065				?		?		?		?		?		?		?		?		?		?		?		?		?		?		?		?
P38398	T1773I						0.603129				0.618532				0.518143				?		?		?		?		?		?		?		?		?		?		?		?		?		?		?		?
P38398	T1773N						0.609883				0.63375				0.316297				?		?		?		?		?		?		?		?		?		?		?		?		?		?		?		?
P38398	T1773P						0.5596				0.582963				0.186978				?		?		?		?		?		?		?		?		?		?		?		?		?		?		?		?
P38398	T1773S						0.691616				0.706132				0.566422				?		?		?		?		?		?		?		?		?		?		?		?		?		?		?		?
P38398	N1774D						0.964898				0.926328				0.700998				?		?		?		?		?		?		?		?		?		?		?		?		?		?		?		?
P38398	N1774H						0.991619				0.947923				0.498285				?		?		?		?		?		?		?		?		?		?		?		?		?		?		?		?
P38398	N1774I					-0.665039	0.79044			-0.690426	0.752399			-0.626782	0.161911				?		?		?		?		?		?		?		?		?		?		?		?		?		?		?		?
P38398	N1774K						0.969648				0.918732				0.817416				?		?		?		?		?		?		?		?		?		?		?		?		?		?		?		?
P38398	N1774S						0.993816				0.949194				0.313071				?		?		?		?		?		?		?		?		?		?		?		?		?		?		?		?
P38398	N1774T						0.9079				0.873001				0.534175				?		?		?		?		?		?		?		?		?		?		?		?		?		?		?		?
P38398	N1774Y					-0.558736	0.873037			-0.581754	0.824781			-0.568383	0.136828				?		?		?		?		?		?		?		?		?		?		?		?		?		?		?		?
P38398	M1775I						0.356631				0.412431				0.637913				?		?		?		?		?		?		?		?		?		?		?		?		?		?		?		?
P38398	M1775K						0.266916				0.324831				0.51307			0.266916	P	0.29995	P	0.258093	P	0.268767	P	-0.907192	?	-1.03826	?		?		?		?		?	0.325483	P	0.259869	P	-0.915285	?	-1.03314	?		?		?
P38398	M1775L						0.40846				0.463217				0.600722				?		?		?		?		?		?		?		?		?		?		?		?		?		?		?		?
P38398	M1775R						0.288643				0.341346				0.0275856			0.288643	P	0.29995	P	0.283391	P	0.268767	P	-0.912219	?	-1.03731	?		?		?		?		?	0.341932	P	0.28146	P	-0.924096	?	-1.03301	?		?		?
P38398	M1775T					-1.00573	0.304277			-0.984101	0.350238			-0.694573	0.282706				?		?		?		?		?		?		?		?		?		?		?		?		?		?		?		?
P38398	M1775V						0.39018				0.436567				0.41318				?		?		?		?		?		?		?		?		?		?		?		?		?		?		?		?
P38398	P1776A						0.897813				0.850105				0.168936				?		?		?		?		?		?		?		?		?		?		?		?		?		?		?		?
P38398	P1776H						0.854131				0.80567				0.309088				?		?		?		?		?		?		?		?		?		?		?		?		?		?		?		?
P38398	P1776L						0.811441				0.762505				0.210894				?		?		?		?		?		?		?		?		?		?		?		?		?		?		?		?
P38398	P1776R					-0.456837	0.900851			-0.499337	0.843779			-0.212978	0.680924				?		?		?		?		?		?		?		?		?		?		?		?		?		?		?		?
P38398	P1776S						0.886696				0.842483				0.262115				?		?		?		?		?		?		?		?		?		?		?		?		?		?		?		?
P38398	P1776T						0.864158				0.824698				0.344967				?		?		?		?		?		?		?		?		?		?		?		?		?		?		?		?
P38398	T1777A					-0.434419	0.875755			-0.426134	0.841765			-0.323086	0.124534				?		?		?		?		?		?		?		?		?		?		?		?		?		?		?		?
P38398	T1777I						0.827981				0.79733				0.629567				?		?		?		?		?		?		?		?		?		?		?		?		?		?		?		?
P38398	T1777K					-0.548486	0.847335			-0.566002	0.811304			-0.43906	0.313038				?		?		?		?		?		?		?		?		?		?		?		?		?		?		?		?
P38398	T1777P						0.784451				0.761761				0.320986				?		?		?		?		?		?		?		?		?		?		?		?		?		?		?		?
P38398	T1777R						0.869062				0.827818				0.34234				?		?		?		?		?		?		?		?		?		?		?		?		?		?		?		?
P38398	T1777S					-0.286321	0.916467			-0.29572	0.88493			-0.16548	0.820122				?		?		?		?		?		?		?		?		?		?		?		?		?		?		?		?
P38398	D1778A						0.653208				0.644295				0.0550187				?		?		?		?		?		?		?		?		?		?		?		?		?		?		?		?
P38398	D1778E						0.852136				0.839819				0.867971				?		?		?		?		?		?		?		?		?		?		?		?		?		?		?		?
P38398	D1778G						0.737495				0.719217				0.192269			0.737495	N	0.721322	N	0.742596	N	0.733521	N	-0.701764	N	-0.605836	N		?		?		?		?	0.719014	N	0.73357	N	-0.694105	N	-0.607256	N		?		?
P38398	D1778N						0.778739				0.772518				0.548546				?		?		?		?		?		?		?		?		?		?		?		?		?		?		?		?
P38398	D1778V						0.582131				0.580805				0.495891				?		?		?		?		?		?		?		?		?		?		?		?		?		?		?		?
P38398	D1778Y					-1.00311	0.643219			-0.995832	0.626537			-0.784222	0.650383				?		?		?		?		?		?		?		?		?		?		?		?		?		?		?		?
P38398	Q1779E						0.969498				0.937364				0.846194				?		?		?		?		?		?		?		?		?		?		?		?		?		?		?		?
P38398	Q1779H						0.865006				0.83452				0.487428				?		?		?		?		?		?		?		?		?		?		?		?		?		?		?		?
P38398	Q1779K						0.943692				0.906902				0.684543				?		?		?		?		?		?		?		?		?		?		?		?		?		?		?		?
P38398	Q1779L					-0.554625	0.767167			-0.571935	0.740569			-0.314201	0.697296				?		?		?		?		?		?		?		?		?		?		?		?		?		?		?		?
P38398	Q1779P						0.845172				0.80914				0.108537				?		?		?		?		?		?		?		?		?		?		?		?		?		?		?		?
P38398	Q1779R						0.965419				0.923417				0.210934				?		?		?		?		?		?		?		?		?		?		?		?		?		?		?		?
P38398	L1780P					-1.14474	0.676464			-1.09637	0.660936			-1.33976	0.278179			0.676464	N	0.702029	N	0.543552	N	0.587065	N	-1.06159	?	-1.03491	?		?		?		?		?	0.660783	N	0.578289	N	-1.03385	?	-1.01388	?		?		?
P38398	L1780R						0.705884				0.699019				0.0287361				?		?		?		?		?		?		?		?		?		?		?		?		?		?		?		?
P38398	L1780V					-0.597191	0.858932			-0.583221	0.845027			-0.39581	0.754449				?		?		?		?		?		?		?		?		?		?		?		?		?		?		?		?
P38398	E1781A						0.896626				0.858747				0.341933				?		?		?		?		?		?		?		?		?		?		?		?		?		?		?		?
P38398	E1781D						1.01349				0.980618				0.853803				?		?		?		?		?		?		?		?		?		?		?		?		?		?		?		?
P38398	E1781K					-0.447557	0.974693			-0.444575	0.939994			-0.697137	0.118178				?		?		?		?		?		?		?		?		?		?		?		?		?		?		?		?
P38398	E1781Q						0.990829				0.964104				0.739169				?		?		?		?		?		?		?		?		?		?		?		?		?		?		?		?
P38398	E1781V						0.778654				0.759688				0.0878792				?		?		?		?		?		?		?		?		?		?		?		?		?		?		?		?
P38398	W1782C						0.0800834				0.134593				0.0614992				?		?		?		?		?		?		?		?		?		?		?		?		?		?		?		?
P38398	W1782G						0.140679				0.182865				4.18611e-11				?		?		?		?		?		?		?		?		?		?		?		?		?		?		?		?
P38398	W1782L					-1.00444	0.0186691			-0.98307	0.0863206			-0.572187	0.0439885				?		?		?		?		?		?		?		?		?		?		?		?		?		?		?		?
P38398	W1782R					-1.05612	-0.0814258			-1.08513	0.00504644			-0.716759	0.165626				?		?		?		?		?		?		?		?		?		?		?		?		?		?		?		?
P38398	W1782S						0.0471847				0.100321				9.99012e-06				?		?		?		?		?		?		?		?		?		?		?		?		?		?		?		?
P38398	M1783I						0.468776				0.503401				0.717429			0.468776	P	0.492784	P	0.481929	P	0.515516	P	-0.471752	N	-0.625754	N		?		?		?		?	0.503816	P	0.482118	P	-0.462563	N	-0.628925	N		?		?
P38398	M1783K					-0.721536	0.379061			-0.744821	0.415802			-1.06916	0.553421				?		?		?		?		?		?		?		?		?		?		?		?		?		?		?		?
P38398	M1783L						0.520605				0.554188				0.674839			0.520605	P	0.533694	N	0.564618	N	0.581178	N	-0.349041	N	-0.495544	N		?		?		?		?	0.55458	N	0.557442	N	-0.348376	N	-0.500403	N		?		?
P38398	M1783R					-0.727984	0.400788			-0.75711	0.432316			-1.42337	0.0373749				?		?		?		?		?		?		?		?		?		?		?		?		?		?		?		?
P38398	M1783T						0.416422				0.441209				0.359695				?		?		?		?		?		?		?		?		?		?		?		?		?		?		?		?
P38398	M1783V						0.502325				0.527538				0.526196				?		?		?		?		?		?		?		?		?		?		?		?		?		?		?		?
P38398	V1784A						0.822799				0.798404				0.771309				?		?		?		?		?		?		?		?		?		?		?		?		?		?		?		?
P38398	V1784E						0.659901				0.65364				0.0908995				?		?		?		?		?		?		?		?		?		?		?		?		?		?		?		?
P38398	V1784G						0.699132				0.670181				0.501725				?		?		?		?		?		?		?		?		?		?		?		?		?		?		?		?
P38398	V1784I					-0.103425	0.946511			-0.14006	0.926628			-0.0625053	0.977041				?		?		?		?		?		?		?		?		?		?		?		?		?		?		?		?
P38398	V1784L					-0.382872	0.843807			-0.389546	0.825055			-0.30048	0.83481				?		?		?		?		?		?		?		?		?		?		?		?		?		?		?		?
P38398	Q1785E					-0.0038624	1.01194			-0.0343951	0.973505			-0.208983	0.864648				?		?		?		?		?		?		?		?		?		?		?		?		?		?		?		?
P38398	Q1785H						0.907452				0.870662				0.501716			0.907452	N	0.94435	N	0.985604	N	1.04403	N	-0.27186	N	-0.11603	N		?		?		?		?	0.870256	N	0.947849	N	-0.263969	N	-0.135679	N		?		?
P38398	Q1785K						0.986139				0.943044				0.691723				?		?		?		?		?		?		?		?		?		?		?		?		?		?		?		?
P38398	Q1785L						0.809614				0.776711				0.680211				?		?		?		?		?		?		?		?		?		?		?		?		?		?		?		?
P38398	Q1785P						0.887618				0.845282				0.11099				?		?		?		?		?		?		?		?		?		?		?		?		?		?		?		?
P38398	Q1785R						1.00787				0.959558				0.210837				?		?		?		?		?		?		?		?		?		?		?		?		?		?		?		?
P38398	L1786M						0.982928				0.953353				0.794232				?		?		?		?		?		?		?		?		?		?		?		?		?		?		?		?
P38398	L1786P						0.780725				0.742612				0.246837				?		?		?		?		?		?		?		?		?		?		?		?		?		?		?		?
P38398	L1786Q						0.789131				0.762911				0.702822				?		?		?		?		?		?		?		?		?		?		?		?		?		?		?		?
P38398	L1786R					-0.638476	0.810146			-0.673213	0.780695			-0.728663	0.0338189				?		?		?		?		?		?		?		?		?		?		?		?		?		?		?		?
P38398	L1786V					-0.281637	0.963193			-0.294259	0.926703			-0.263959	0.871903				?		?		?		?		?		?		?		?		?		?		?		?		?		?		?		?
P38398	C1787F						0.289584				0.336829				0.191208				?		?		?		?		?		?		?		?		?		?		?		?		?		?		?		?
P38398	C1787G					-1.57764	0.219104			-1.50432	0.272069			-1.43921	0.283383				?		?		?		?		?		?		?		?		?		?		?		?		?		?		?		?
P38398	C1787R						0.256185				0.302557				0.192474				?		?		?		?		?		?		?		?		?		?		?		?		?		?		?		?
P38398	C1787S					-1.28683	0.280143			-1.2312	0.341884			-1.5408	0.29308				?		?		?		?		?		?		?		?		?		?		?		?		?		?		?		?
P38398	C1787W						0.335046				0.372398				0.268869				?		?		?		?		?		?		?		?		?		?		?		?		?		?		?		?
P38398	C1787Y						0.302065				0.344451				0.123171				?		?		?		?		?		?		?		?		?		?		?		?		?		?		?		?
P38398	G1788A						0.575653				0.600012				0.357928				?		?		?		?		?		?		?		?		?		?		?		?		?		?		?		?
P38398	G1788C						0.45085				0.471789				0.514299				?		?		?		?		?		?		?		?		?		?		?		?		?		?		?		?
P38398	G1788D						0.562905				0.579714				0.179991				?		?		?		?		?		?		?		?		?		?		?		?		?		?		?		?
P38398	G1788R					-1.35187	0.60613			-1.32296	0.601335			-1.26532	0.942181				?		?		?		?		?		?		?		?		?		?		?		?		?		?		?		?
P38398	G1788S						0.586543				0.607634				0.0540719				?		?		?		?		?		?		?		?		?		?		?		?		?		?		?		?
P38398	G1788V						0.481944				0.495925				0.421725			0.481944	P	0.468117	P	0.453061	P	0.444337	P	-1.35747	P	-1.13012	?		?		?		?		?	0.496102	P	0.480087	P	-1.33116	P	-1.11313	?		?		?
P38398	A1789D						0.484711				0.510042				0.0362824				?		?		?		?		?		?		?		?		?		?		?		?		?		?		?		?
P38398	A1789G						0.581746				0.605263				0.361176				?		?		?		?		?		?		?		?		?		?		?		?		?		?		?		?
P38398	A1789P					-1.18608	0.536616			-1.1224	0.559558			-1.52396	0.098525				?		?		?		?		?		?		?		?		?		?		?		?		?		?		?		?
P38398	A1789S						0.611371				0.639535				0.330472				?		?		?		?		?		?		?		?		?		?		?		?		?		?		?		?
P38398	A1789T					-1.05917	0.594265			-1.00049	0.614155			-0.987502	0.057994				?		?		?		?		?		?		?		?		?		?		?		?		?		?		?		?
P38398	A1789V						0.611703				0.629399				0.7438				?		?		?		?		?		?		?		?		?		?		?		?		?		?		?		?
P38398	S1790A						1.03017				0.991773				0.579467				?		?		?		?		?		?		?		?		?		?		?		?		?		?		?		?
P38398	S1790C					-0.670175	0.936778			-0.652897	0.899093			-0.338056	0.471811				?		?		?		?		?		?		?		?		?		?		?		?		?		?		?		?
P38398	S1790F						0.964831				0.910552				0.46025				?		?		?		?		?		?		?		?		?		?		?		?		?		?		?		?
P38398	S1790P						0.944296				0.904174				0.257675				?		?		?		?		?		?		?		?		?		?		?		?		?		?		?		?
P38398	S1790T						1.05377				1.00956				0.741725				?		?		?		?		?		?		?		?		?		?		?		?		?		?		?		?
P38398	S1790Y						0.977449				0.918174				0.176972			0.977449	N	0.938378	N	0.867289	N	0.82796	N	-0.774088	?	-0.709702	N		?		?		?		?	0.917483	N	0.868288	N	-0.774565	?	-0.698423	N		?		?
P38398	V1791A						0.760127				0.748099				0.785523				?		?		?		?		?		?		?		?		?		?		?		?		?		?		?		?
P38398	V1791E						0.597229				0.603335				0.0774761				?		?		?		?		?		?		?		?		?		?		?		?		?		?		?		?
P38398	V1791G						0.63646				0.619875				0.491618				?		?		?		?		?		?		?		?		?		?		?		?		?		?		?		?
P38398	V1791L					-0.533826	0.781135			-0.528163	0.774749			-0.379038	0.773204				?		?		?		?		?		?		?		?		?		?		?		?		?		?		?		?
P38398	V1791M					-0.546658	0.78259			-0.528163	0.774749			-0.292526	0.746906				?		?		?		?		?		?		?		?		?		?		?		?		?		?		?		?
P38398	V1792A						0.648259				0.660903				0.766252				?		?		?		?		?		?		?		?		?		?		?		?		?		?		?		?
P38398	V1792E						0.485361				0.516139				0.0440285				?		?		?		?		?		?		?		?		?		?		?		?		?		?		?		?
P38398	V1792G						0.524592				0.53268				0.418768				?		?		?		?		?		?		?		?		?		?		?		?		?		?		?		?
P38398	V1792L						0.669267				0.687554				0.586657				?		?		?		?		?		?		?		?		?		?		?		?		?		?		?		?
P38398	V1792M						0.670722				0.687554				0.566046				?		?		?		?		?		?		?		?		?		?		?		?		?		?		?		?
P38398	K1793E						0.924855				0.895512				0.120377				?		?		?		?		?		?		?		?		?		?		?		?		?		?		?		?
P38398	K1793M					-0.641826	0.790914			-0.660241	0.774884			-0.295194	0.695691				?		?		?		?		?		?		?		?		?		?		?		?		?		?		?		?
P38398	K1793N						0.895002				0.861239				0.894878				?		?		?		?		?		?		?		?		?		?		?		?		?		?		?		?
P38398	K1793Q						0.915185				0.88916				0.65015				?		?		?		?		?		?		?		?		?		?		?		?		?		?		?		?
P38398	K1793R						0.955639				0.929784				0.387907				?		?		?		?		?		?		?		?		?		?		?		?		?		?		?		?
P38398	K1793T					-0.684828	0.845856			-0.689545	0.814264			-0.462982	0.326512				?		?		?		?		?		?		?		?		?		?		?		?		?		?		?		?
P38398	E1794A						1.17069				1.07966				0.247081				?		?		?		?		?		?		?		?		?		?		?		?		?		?		?		?
P38398	E1794D						1.28755				1.20153				0.860757			1.28755	N	1.28088	N	1.11106	N	1.11006	N	0.284777	N	-0.10891	N		?		?		?		?	1.20052	N	1.0915	N	0.26062	N	-0.108885	N		?		?
P38398	E1794G						1.15195				1.05301				0.425097				?		?		?		?		?		?		?		?		?		?		?		?		?		?		?		?
P38398	E1794K						1.24875				1.16091				0.144571				?		?		?		?		?		?		?		?		?		?		?		?		?		?		?		?
P38398	E1794Q						1.26489				1.18502				0.898956				?		?		?		?		?		?		?		?		?		?		?		?		?		?		?		?
P38398	E1794V					-0.179528	1.05271			-0.218851	0.980601			-0.338447	0.11733				?		?		?		?		?		?		?		?		?		?		?		?		?		?		?		?
P38398	L1795F						0.975655				0.934349				0.837515				?		?		?		?		?		?		?		?		?		?		?		?		?		?		?		?
P38398	L1795H						0.808156				0.775638				0.0752598				?		?		?		?		?		?		?		?		?		?		?		?		?		?		?		?
P38398	L1795I						1.06021				1.02195				0.700397				?		?		?		?		?		?		?		?		?		?		?		?		?		?		?		?
P38398	L1795P						0.856869				0.811207				0.248824				?		?		?		?		?		?		?		?		?		?		?		?		?		?		?		?
P38398	L1795R						0.88629				0.84929				0.0332494				?		?		?		?		?		?		?		?		?		?		?		?		?		?		?		?
P38398	L1795V					-0.337561	1.03934			-0.342626	0.995298			-0.28402	0.825981				?		?		?		?		?		?		?		?		?		?		?		?		?		?		?		?
P38398	S1796A						1.19691				1.12458				0.703886				?		?		?		?		?		?		?		?		?		?		?		?		?		?		?		?
P38398	S1796L						1.11342				1.02939				0.589409				?		?		?		?		?		?		?		?		?		?		?		?		?		?		?		?
P38398	S1796P						1.11104				1.03698				0.255625				?		?		?		?		?		?		?		?		?		?		?		?		?		?		?		?
P38398	S1796T					0.017603	1.22051			-0.0112866	1.14236			-0.103159	0.785477				?		?		?		?		?		?		?		?		?		?		?		?		?		?		?		?
P38398	S1797A					-0.109312	1.19599			-0.120993	1.12801			-0.192833	0.656461				?		?		?		?		?		?		?		?		?		?		?		?		?		?		?		?
P38398	S1797L					-0.509884	1.1125			-0.537759	1.03281			-0.58078	0.536875				?		?		?		?		?		?		?		?		?		?		?		?		?		?		?		?
P38398	S1797P						1.11011				1.04041				0.251065				?		?		?		?		?		?		?		?		?		?		?		?		?		?		?		?
P38398	S1797T						1.21959				1.14579				0.749638				?		?		?		?		?		?		?		?		?		?		?		?		?		?		?		?
P38398	F1798C					-1.05068	0.481325			-1.02257	0.492691			-1.08225	0.338397				?		?		?		?		?		?		?		?		?		?		?		?		?		?		?		?
P38398	F1798I					-0.775674	0.52316			-0.737161	0.545991			-0.969966	0.766748				?		?		?		?		?		?		?		?		?		?		?		?		?		?		?		?
P38398	F1798L					-0.773669	0.522932			-0.737161	0.545991			-0.977534	0.768523				?		?		?		?		?		?		?		?		?		?		?		?		?		?		?		?
P38398	F1798S						0.499937				0.509205				0.363946				?		?		?		?		?		?		?		?		?		?		?		?		?		?		?		?
P38398	F1798V						0.501742				0.519341				0.392691				?		?		?		?		?		?		?		?		?		?		?		?		?		?		?		?
P38398	F1798Y					-0.335824	0.666795			-0.358207	0.691999			-0.233381	0.579476				?		?		?		?		?		?		?		?		?		?		?		?		?		?		?		?
P38398	T1799A						0.981814				0.925452				0.140423				?		?		?		?		?		?		?		?		?		?		?		?		?		?		?		?
P38398	T1799I						0.934039				0.881017				0.627718				?		?		?		?		?		?		?		?		?		?		?		?		?		?		?		?
P38398	T1799N						0.940793				0.896235				0.547866				?		?		?		?		?		?		?		?		?		?		?		?		?		?		?		?
P38398	T1799P					-0.247694	0.89051			-0.25267	0.845448			-0.193175	0.348233				?		?		?		?		?		?		?		?		?		?		?		?		?		?		?		?
P38398	T1799S						1.02253				0.968617				0.840028				?		?		?		?		?		?		?		?		?		?		?		?		?		?		?		?
P38398	L1800F						1.24048				1.14417				0.592431				?		?		?		?		?		?		?		?		?		?		?		?		?		?		?		?
P38398	L1800H					-0.128546	1.07298			-0.163947	0.985458			0.00674466	0.072033				?		?		?		?		?		?		?		?		?		?		?		?		?		?		?		?
P38398	L1800I						1.32503				1.23177				0.555168				?		?		?		?		?		?		?		?		?		?		?		?		?		?		?		?
P38398	L1800P					-0.15934	1.12169			-0.190415	1.02103			-0.198251	0.138338				?		?		?		?		?		?		?		?		?		?		?		?		?		?		?		?
P38398	L1800R						1.15111				1.05911				0.0324316				?		?		?		?		?		?		?		?		?		?		?		?		?		?		?		?
P38398	L1800V						1.30416				1.20512				0.77732				?		?		?		?		?		?		?		?		?		?		?		?		?		?		?		?
P38398	G1801A					0.0761646	1.13123			0.0413268	1.05254			-0.249035	0.624046				?		?		?		?		?		?		?		?		?		?		?		?		?		?		?		?
P38398	G1801C					-0.330358	1.00643			-0.350862	0.924312			-0.148848	0.405015				?		?		?		?		?		?		?		?		?		?		?		?		?		?		?		?
P38398	G1801D						1.11848				1.03224				0.140923				?		?		?		?		?		?		?		?		?		?		?		?		?		?		?		?
P38398	G1801R					-0.224105	1.16171			-0.284727	1.05386			0.15478	0.441068				?		?		?		?		?		?		?		?		?		?		?		?		?		?		?		?
P38398	G1801S						1.14212				1.06016				0.105255				?		?		?		?		?		?		?		?		?		?		?		?		?		?		?		?
P38398	G1801V						1.03752				0.948448				0.397709				?		?		?		?		?		?		?		?		?		?		?		?		?		?		?		?
P38398	T1802A						1.17301				1.08386				0.141021				?		?		?		?		?		?		?		?		?		?		?		?		?		?		?		?
P38398	T1802I						1.12523				1.03943				0.57105				?		?		?		?		?		?		?		?		?		?		?		?		?		?		?		?
P38398	T1802K						1.14459				1.0534				0.214432				?		?		?		?		?		?		?		?		?		?		?		?		?		?		?		?
P38398	T1802P						1.08171				1.00386				0.336537				?		?		?		?		?		?		?		?		?		?		?		?		?		?		?		?
P38398	T1802R						1.16632				1.06991				0.293324				?		?		?		?		?		?		?		?		?		?		?		?		?		?		?		?
P38398	T1802S					0.317711	1.21372			0.260347	1.12703			-0.0798431	0.774991				?		?		?		?		?		?		?		?		?		?		?		?		?		?		?		?
P38398	G1803A						0.788667				0.769881				0.576697				?		?		?		?		?		?		?		?		?		?		?		?		?		?		?		?
P38398	G1803C						0.663863				0.641658				0.52679				?		?		?		?		?		?		?		?		?		?		?		?		?		?		?		?
P38398	G1803D						0.775919				0.749583				0.189105				?		?		?		?		?		?		?		?		?		?		?		?		?		?		?		?
P38398	G1803R					-0.803185	0.819143			-0.819555	0.771205			-0.549291	0.795506				?		?		?		?		?		?		?		?		?		?		?		?		?		?		?		?
P38398	G1803S						0.799557				0.777503				0.0914892				?		?		?		?		?		?		?		?		?		?		?		?		?		?		?		?
P38398	G1803V						0.694957				0.665794				0.505849				?		?		?		?		?		?		?		?		?		?		?		?		?		?		?		?
P38398	V1804A						1.19954				1.11019				0.572277				?		?		?		?		?		?		?		?		?		?		?		?		?		?		?		?
P38398	V1804D						1.00147				0.927339				0.188828			1.00147	N	1.05896	N	1.25063	N	1.31441	N	-0.260359	N	0.0693979	N		?		?		?		?	0.926481	N	1.15834	N	-0.276551	N	0.030031	N		?		?
P38398	V1804F						1.13568				1.04924				0.60452				?		?		?		?		?		?		?		?		?		?		?		?		?		?		?		?
P38398	V1804G					-0.328957	1.07587			-0.363144	0.981963			-0.0667559	0.379135				?		?		?		?		?		?		?		?		?		?		?		?		?		?		?		?
P38398	V1804I						1.32325				1.23841				0.898336				?		?		?		?		?		?		?		?		?		?		?		?		?		?		?		?
P38398	V1804L						1.22055				1.13684				0.841533				?		?		?		?		?		?		?		?		?		?		?		?		?		?		?		?
P38398	H1805D						0.60902				0.602709				0.198225				?		?		?		?		?		?		?		?		?		?		?		?		?		?		?		?
P38398	H1805L					-0.751342	0.468759			-0.746237	0.474459			-0.440397	0.0711359			0.468759	P	0.529687	P	0.585904	N	0.665942	N	-0.703261	N	-0.567121	N		?		?		?		?	0.474558	P	0.546757	N	-0.686226	N	-0.59312	N		?		?
P38398	H1805N					-0.229352	0.704191			-0.262391	0.69793			-0.292306	0.390932				?		?		?		?		?		?		?		?		?		?		?		?		?		?		?		?
P38398	H1805P						0.560162				0.553193				0.230186			0.560162	N	0.570596	N	0.689359	N	0.731605	N	-0.612982	N	-0.466262	N		?		?		?		?	0.553158	N	0.657247	N	-0.58695	N	-0.490823	N		?		?
P38398	H1805Q						0.623716				0.624278				0.380066				?		?		?		?		?		?		?		?		?		?		?		?		?		?		?		?
P38398	H1805R						0.664828				0.657306				0.572023				?		?		?		?		?		?		?		?		?		?		?		?		?		?		?		?
P38398	H1805Y						0.757082				0.749987				0.257883				?		?		?		?		?		?		?		?		?		?		?		?		?		?		?		?
P38398	P1806A						0.918136				0.865434				0.167798			0.918136	N	0.931396	N	0.837635	N	0.87685	N	-0.243303	N	-0.399587	N		?		?		?		?	0.864853	N	0.819088	N	-0.234378	N	-0.410173	N		?		?
P38398	P1806L					-0.522329	0.831764			-0.527925	0.777835			-0.675319	0.197406				?		?		?		?		?		?		?		?		?		?		?		?		?		?		?		?
P38398	P1806Q						0.918174				0.866704				0.110242				?		?		?		?		?		?		?		?		?		?		?		?		?		?		?		?
P38398	P1806R						0.921174				0.859109				0.668077				?		?		?		?		?		?		?		?		?		?		?		?		?		?		?		?
P38398	P1806S						0.907019				0.857812				0.257216				?		?		?		?		?		?		?		?		?		?		?		?		?		?		?		?
P38398	P1806T						0.884481				0.840028				0.347931				?		?		?		?		?		?		?		?		?		?		?		?		?		?		?		?
P38398	I1807F						1.00711				0.950359				0.797651				?		?		?		?		?		?		?		?		?		?		?		?		?		?		?		?
P38398	I1807L					0.165493	1.09144			0.131768	1.03796			-0.0321073	0.730262				?		?		?		?		?		?		?		?		?		?		?		?		?		?		?		?
P38398	I1807M						1.03847				0.987172				0.796688				?		?		?		?		?		?		?		?		?		?		?		?		?		?		?		?
P38398	I1807N					-0.477898	0.873638			-0.518413	0.819595			-0.362537	0.160069				?		?		?		?		?		?		?		?		?		?		?		?		?		?		?		?
P38398	I1807S						0.96542				0.899599				0.641725				?		?		?		?		?		?		?		?		?		?		?		?		?		?		?		?
P38398	I1807T					-0.2263	0.984344			-0.271764	0.924979			-0.269814	0.623275				?		?		?		?		?		?		?		?		?		?		?		?		?		?		?		?
P38398	I1807V						1.17327				1.11288				0.987693				?		?		?		?		?		?		?		?		?		?		?		?		?		?		?		?
P38398	V1808A						0.802581				0.783154				0.788611			0.802581	N	0.785304	N	0.712109	N	0.689527	N	-0.565743	N	-0.701627	N		?		?		?		?	0.782918	N	0.720174	N	-0.572305	N	-0.688475	N		?		?
P38398	V1808G						0.678914				0.65493				0.494044				?		?		?		?		?		?		?		?		?		?		?		?		?		?		?		?
P38398	V1808L						0.823589				0.809804				0.808153				?		?		?		?		?		?		?		?		?		?		?		?		?		?		?		?
P38398	V1809A						0.77241				0.760396				0.804349				?		?		?		?		?		?		?		?		?		?		?		?		?		?		?		?
P38398	V1809D					-1.09184	0.57434			-1.06595	0.577549			-1.34126	0.532229				?		?		?		?		?		?		?		?		?		?		?		?		?		?		?		?
P38398	V1809F																	0.708547	N	0.715698	N	0.723975	N	0.745085	N	-0.807648	?	-0.625604	N		?		?		?		?	0.699359	N	0.726077	N	-0.789204	?	-0.622658	N		?		?
P38398	V1809I						0.896122				0.88862				0.905309				?		?		?		?		?		?		?		?		?		?		?		?		?		?		?		?
P38398	V1810A					-1.02318	0.648259			-0.99366	0.660903			-0.711097	0.766252				?		?		?		?		?		?		?		?		?		?		?		?		?		?		?		?
P38398	V1810E						0.485361				0.516139				0.0440285				?		?		?		?		?		?		?		?		?		?		?		?		?		?		?		?
P38398	V1810G						0.524592				0.53268				0.418768				?		?		?		?		?		?		?		?		?		?		?		?		?		?		?		?
P38398	V1810L						0.669267				0.687554				0.586657				?		?		?		?		?		?		?		?		?		?		?		?		?		?		?		?
P38398	V1810M						0.670722				0.687554				0.566046				?		?		?		?		?		?		?		?		?		?		?		?		?		?		?		?
P38398	Q1811E					-0.395753	0.798121			-0.395796	0.798027			-0.293375	0.66877				?		?		?		?		?		?		?		?		?		?		?		?		?		?		?		?
P38398	Q1811H						0.693629				0.695184				0.358327				?		?		?		?		?		?		?		?		?		?		?		?		?		?		?		?
P38398	Q1811K						0.772316				0.767566				0.596001				?		?		?		?		?		?		?		?		?		?		?		?		?		?		?		?
P38398	Q1811L						0.595791				0.601233				0.75181				?		?		?		?		?		?		?		?		?		?		?		?		?		?		?		?
P38398	Q1811P						0.673795				0.669804				0.0900877				?		?		?		?		?		?		?		?		?		?		?		?		?		?		?		?
P38398	Q1811R						0.794042				0.78408				0.207809				?		?		?		?		?		?		?		?		?		?		?		?		?		?		?		?
P38398	P1812A						0.628573				0.632826				0.125767				?		?		?		?		?		?		?		?		?		?		?		?		?		?		?		?
P38398	P1812L						0.5422				0.545227				0.268696				?		?		?		?		?		?		?		?		?		?		?		?		?		?		?		?
P38398	P1812Q						0.628611				0.634096				0.0820718				?		?		?		?		?		?		?		?		?		?		?		?		?		?		?		?
P38398	P1812R						0.63161				0.626501				0.676004				?		?		?		?		?		?		?		?		?		?		?		?		?		?		?		?
P38398	P1812S						0.617456				0.625204				0.223163				?		?		?		?		?		?		?		?		?		?		?		?		?		?		?		?
P38398	P1812T						0.594918				0.60742				0.239344				?		?		?		?		?		?		?		?		?		?		?		?		?		?		?		?
P38398	D1813A						0.75033				0.720877				0.0619006				?		?		?		?		?		?		?		?		?		?		?		?		?		?		?		?
P38398	D1813E					-0.0603834	0.949258			-0.0871583	0.916401			-0.0960453	0.938548				?		?		?		?		?		?		?		?		?		?		?		?		?		?		?		?
P38398	D1813G					-0.47107	0.834617			-0.485019	0.795799			-0.608632	0.179606				?		?		?		?		?		?		?		?		?		?		?		?		?		?		?		?
P38398	D1813H						0.807411				0.775474				0.253117			0.807411	N	0.815964	N	0.792572	N	0.811312	N	-0.432856	N	-0.455295	N		?		?		?		?	0.775115	N	0.767604	N	-0.43156	N	-0.466312	N		?		?
P38398	D1813N						0.875861				0.8491				0.665133				?		?		?		?		?		?		?		?		?		?		?		?		?		?		?		?
P38398	D1813V					-0.699145	0.679252			-0.70709	0.657387			-0.68186	0.380267				?		?		?		?		?		?		?		?		?		?		?		?		?		?		?		?
P38398	D1813Y						0.740341				0.703119				0.756771				?		?		?		?		?		?		?		?		?		?		?		?		?		?		?		?
P38398	A1814D						0.674651				0.659158				0.0573858				?		?		?		?		?		?		?		?		?		?		?		?		?		?		?		?
P38398	A1814G					-0.483909	0.771686			-0.476795	0.75438			-0.370938	0.571743				?		?		?		?		?		?		?		?		?		?		?		?		?		?		?		?
P38398	A1814P					-0.621529	0.726556			-0.605319	0.708675			-0.978489	0.150095				?		?		?		?		?		?		?		?		?		?		?		?		?		?		?		?
P38398	A1814S						0.801311				0.788652				0.600278				?		?		?		?		?		?		?		?		?		?		?		?		?		?		?		?
P38398	A1814T						0.784205				0.763272				0.114113				?		?		?		?		?		?		?		?		?		?		?		?		?		?		?		?
P38398	A1814V						0.801643				0.778516				0.739521				?		?		?		?		?		?		?		?		?		?		?		?		?		?		?		?
P38398	W1815C						0.0904544				0.142416				0.0595185				?		?		?		?		?		?		?		?		?		?		?		?		?		?		?		?
P38398	W1815G						0.15105				0.190688				4.0512e-11				?		?		?		?		?		?		?		?		?		?		?		?		?		?		?		?
P38398	W1815L						0.0290402				0.0941434				0.0438873				?		?		?		?		?		?		?		?		?		?		?		?		?		?		?		?
P38398	W1815R						-0.0710547				0.0128693				0.156645				?		?		?		?		?		?		?		?		?		?		?		?		?		?		?		?
P38398	W1815S						0.0575557				0.108143				9.66816e-06				?		?		?		?		?		?		?		?		?		?		?		?		?		?		?		?
P38398	T1816A					-0.434004	0.87586			-0.425756	0.841844			-0.322688	0.124563				?		?		?		?		?		?		?		?		?		?		?		?		?		?		?		?
P38398	T1816I						0.828085				0.797409				0.629594				?		?		?		?		?		?		?		?		?		?		?		?		?		?		?		?
P38398	T1816K						0.84744				0.811383				0.312992				?		?		?		?		?		?		?		?		?		?		?		?		?		?		?		?
P38398	T1816P					-0.548977	0.784556			-0.528757	0.76184			-0.452061	0.321048				?		?		?		?		?		?		?		?		?		?		?		?		?		?		?		?
P38398	T1816R						0.869167				0.827897				0.342392				?		?		?		?		?		?		?		?		?		?		?		?		?		?		?		?
P38398	T1816S					-0.285907	0.916572			-0.295341	0.885009			-0.165277	0.820202				?		?		?		?		?		?		?		?		?		?		?		?		?		?		?		?
P38398	E1817A						1.04072				0.973818				0.299785				?		?		?		?		?		?		?		?		?		?		?		?		?		?		?		?
P38398	E1817D						1.15758				1.09569				0.914884				?		?		?		?		?		?		?		?		?		?		?		?		?		?		?		?
P38398	E1817G						1.02199				0.947167				0.43984				?		?		?		?		?		?		?		?		?		?		?		?		?		?		?		?
P38398	E1817K						1.11879				1.05507				0.142661				?		?		?		?		?		?		?		?		?		?		?		?		?		?		?		?
P38398	E1817Q						1.13493				1.07918				0.884004				?		?		?		?		?		?		?		?		?		?		?		?		?		?		?		?
P38398	E1817V					-0.443793	0.92275			-0.462129	0.874759			-0.607869	0.112417				?		?		?		?		?		?		?		?		?		?		?		?		?		?		?		?
P38398	D1818A					-0.668075	0.730845			-0.662239	0.706179			-0.652871	0.0609215				?		?		?		?		?		?		?		?		?		?		?		?		?		?		?		?
P38398	D1818E						0.929773				0.901703				0.928047				?		?		?		?		?		?		?		?		?		?		?		?		?		?		?		?
P38398	D1818G						0.815132				0.781102				0.185				?		?		?		?		?		?		?		?		?		?		?		?		?		?		?		?
P38398	D1818H					-0.536148	0.787926			-0.540333	0.760777			-0.533296	0.244842				?		?		?		?		?		?		?		?		?		?		?		?		?		?		?		?
P38398	D1818N						0.856376				0.834403				0.641058				?		?		?		?		?		?		?		?		?		?		?		?		?		?		?		?
P38398	D1818V						0.659767				0.64269				0.415007				?		?		?		?		?		?		?		?		?		?		?		?		?		?		?		?
P38398	D1818Y						0.720855				0.688421				0.734196				?		?		?		?		?		?		?		?		?		?		?		?		?		?		?		?
P38398	N1819D						1.16838				1.09626				0.760511				?		?		?		?		?		?		?		?		?		?		?		?		?		?		?		?
P38398	N1819H						1.1951				1.11786				0.481945				?		?		?		?		?		?		?		?		?		?		?		?		?		?		?		?
P38398	N1819I					-0.386294	0.993926			-0.431823	0.922336			-0.178858	0.149925				?		?		?		?		?		?		?		?		?		?		?		?		?		?		?		?
P38398	N1819K					-0.0322716	1.17313			-0.067993	1.08867			0.0473491	0.690457				?		?		?		?		?		?		?		?		?		?		?		?		?		?		?		?
P38398	N1819S						1.1973				1.11913				0.304241			1.1973	N	1.19409	N	1.38169	N	1.38194	N	0.102301	N	0.370475	N		?		?		?		?	1.11821	N	1.29293	N	0.0789245	N	0.33195	N		?		?
P38398	N1819T						1.11139				1.04294				0.535122				?		?		?		?		?		?		?		?		?		?		?		?		?		?		?		?
P38398	N1819Y						1.07652				0.994718				0.118544				?		?		?		?		?		?		?		?		?		?		?		?		?		?		?		?
P38398	G1820A						1.00648				0.946644				0.636539				?		?		?		?		?		?		?		?		?		?		?		?		?		?		?		?
P38398	G1820C					-0.446621	0.881674			-0.459922	0.818421			-0.248322	0.429391				?		?		?		?		?		?		?		?		?		?		?		?		?		?		?		?
P38398	G1820D						0.993729				0.926346				0.155398				?		?		?		?		?		?		?		?		?		?		?		?		?		?		?		?
P38398	G1820R						1.03695				0.947967				0.53027				?		?		?		?		?		?		?		?		?		?		?		?		?		?		?		?
P38398	G1820S						1.01737				0.954266				0.105546				?		?		?		?		?		?		?		?		?		?		?		?		?		?		?		?
P38398	G1820V						0.912768				0.842557				0.452712				?		?		?		?		?		?		?		?		?		?		?		?		?		?		?		?
P38398	F1821C						0.642611				0.622159				0.458467				?		?		?		?		?		?		?		?		?		?		?		?		?		?		?		?
P38398	F1821I						0.684446				0.67546				0.806725				?		?		?		?		?		?		?		?		?		?		?		?		?		?		?		?
P38398	F1821L						0.684218				0.67546				0.80875				?		?		?		?		?		?		?		?		?		?		?		?		?		?		?		?
P38398	F1821S						0.661223				0.638673				0.497629				?		?		?		?		?		?		?		?		?		?		?		?		?		?		?		?
P38398	F1821V					-0.520533	0.663028			-0.523355	0.64881			-0.533479	0.51611				?		?		?		?		?		?		?		?		?		?		?		?		?		?		?		?
P38398	F1821Y						0.828081				0.821468				0.710951				?		?		?		?		?		?		?		?		?		?		?		?		?		?		?		?
P38398	H1822D						0.751588				0.719053				0.237482				?		?		?		?		?		?		?		?		?		?		?		?		?		?		?		?
P38398	H1822L						0.611326				0.590803				0.0741244				?		?		?		?		?		?		?		?		?		?		?		?		?		?		?		?
P38398	H1822N						0.846758				0.814274				0.417328				?		?		?		?		?		?		?		?		?		?		?		?		?		?		?		?
P38398	H1822P						0.702729				0.669537				0.269925				?		?		?		?		?		?		?		?		?		?		?		?		?		?		?		?
P38398	H1822Q						0.766283				0.740622				0.446395				?		?		?		?		?		?		?		?		?		?		?		?		?		?		?		?
P38398	H1822R						0.807395				0.77365				0.654902				?		?		?		?		?		?		?		?		?		?		?		?		?		?		?		?
P38398	H1822Y						0.899649				0.866331				0.270168				?		?		?		?		?		?		?		?		?		?		?		?		?		?		?		?
P38398	A1823E						1.01185				0.941072				0.256667				?		?		?		?		?		?		?		?		?		?		?		?		?		?		?		?
P38398	A1823G						1.02682				0.962642				0.63048				?		?		?		?		?		?		?		?		?		?		?		?		?		?		?		?
P38398	A1823P						0.981687				0.916936				0.165921				?		?		?		?		?		?		?		?		?		?		?		?		?		?		?		?
P38398	A1823S						1.05644				0.996914				0.724017				?		?		?		?		?		?		?		?		?		?		?		?		?		?		?		?
P38398	A1823T						1.03934				0.971534				0.142915				?		?		?		?		?		?		?		?		?		?		?		?		?		?		?		?
P38398	A1823V						1.05677				0.986778				0.592095				?		?		?		?		?		?		?		?		?		?		?		?		?		?		?		?
P38398	I1824F						0.680669				0.676542				0.846919				?		?		?		?		?		?		?		?		?		?		?		?		?		?		?		?
P38398	I1824L					-0.243372	0.764996			-0.248393	0.764141			-0.145433	0.785937				?		?		?		?		?		?		?		?		?		?		?		?		?		?		?		?
P38398	I1824M						0.71203				0.713355				0.86184				?		?		?		?		?		?		?		?		?		?		?		?		?		?		?		?
P38398	I1824N						0.547197				0.545778				0.150349				?		?		?		?		?		?		?		?		?		?		?		?		?		?		?		?
P38398	I1824S					-0.776001	0.638978			-0.795574	0.625782			-0.79377	0.506589				?		?		?		?		?		?		?		?		?		?		?		?		?		?		?		?
P38398	I1824T						0.657903				0.651162				0.582073				?		?		?		?		?		?		?		?		?		?		?		?		?		?		?		?
P38398	I1824V					-0.101829	0.846828			-0.141611	0.839064			-0.0706186	0.944887				?		?		?		?		?		?		?		?		?		?		?		?		?		?		?		?
P38398	G1825A						0.880478				0.842822				0.622291				?		?		?		?		?		?		?		?		?		?		?		?		?		?		?		?
P38398	G1825E						0.846775				0.794602				0.459396				?		?		?		?		?		?		?		?		?		?		?		?		?		?		?		?
P38398	G1825R						0.910955				0.844145				0.66426				?		?		?		?		?		?		?		?		?		?		?		?		?		?		?		?
P38398	G1825V						0.786769				0.738735				0.496859				?		?		?		?		?		?		?		?		?		?		?		?		?		?		?		?
P38398	G1825W						0.932212				0.8632				8.41786e-11				?		?		?		?		?		?		?		?		?		?		?		?		?		?		?		?
P38398	Q1826E						1.0594				1.0093				0.895533				?		?		?		?		?		?		?		?		?		?		?		?		?		?		?		?
P38398	Q1826H					-0.093961	0.954908			-0.111383	0.906457			-0.122665	0.529596			0.954908	N	0.989488	N	0.765082	N	0.82191	N	-0.0974353	N	-0.475474	N		?		?		?		?	0.905918	N	0.766153	N	-0.0938843	N	-0.473987	N		?		?
P38398	Q1826K						1.03359				0.978839				0.685709				?		?		?		?		?		?		?		?		?		?		?		?		?		?		?		?
P38398	Q1826L					-0.330852	0.857069			-0.36654	0.812506			-0.112988	0.621909				?		?		?		?		?		?		?		?		?		?		?		?		?		?		?		?
P38398	Q1826P						0.935074				0.881077				0.110896				?		?		?		?		?		?		?		?		?		?		?		?		?		?		?		?
P38398	Q1826R						1.05532				0.995353				0.200141				?		?		?		?		?		?		?		?		?		?		?		?		?		?		?		?
P38398	M1827I						0.649816				0.652429				0.787532				?		?		?		?		?		?		?		?		?		?		?		?		?		?		?		?
P38398	M1827K					-0.404246	0.560102			-0.451978	0.56483			-0.673378	0.575991				?		?		?		?		?		?		?		?		?		?		?		?		?		?		?		?
P38398	M1827L					-0.0314129	0.701646			-0.067352	0.703215			-0.201403	0.740724				?		?		?		?		?		?		?		?		?		?		?		?		?		?		?		?
P38398	M1827R					-0.410694	0.581829			-0.464267	0.581344			-1.07579	0.0515953				?		?		?		?		?		?		?		?		?		?		?		?		?		?		?		?
P38398	M1827T						0.597463				0.590236				0.472608				?		?		?		?		?		?		?		?		?		?		?		?		?		?		?		?
P38398	M1827V						0.683365				0.676565				0.674073				?		?		?		?		?		?		?		?		?		?		?		?		?		?		?		?
P38398	C1828F						0.625836				0.603344				0.442814				?		?		?		?		?		?		?		?		?		?		?		?		?		?		?		?
P38398	C1828G						0.555357				0.538584				0.306407				?		?		?		?		?		?		?		?		?		?		?		?		?		?		?		?
P38398	C1828R						0.592437				0.569072				0.511715				?		?		?		?		?		?		?		?		?		?		?		?		?		?		?		?
P38398	C1828S						0.616395				0.608399				0.363032				?		?		?		?		?		?		?		?		?		?		?		?		?		?		?		?
P38398	C1828W						0.671298				0.638913				0.21805				?		?		?		?		?		?		?		?		?		?		?		?		?		?		?		?
P38398	C1828Y						0.638317				0.610966				0.216677				?		?		?		?		?		?		?		?		?		?		?		?		?		?		?		?
P38398	E1829A						1.13978				1.05635				0.268699				?		?		?		?		?		?		?		?		?		?		?		?		?		?		?		?
P38398	E1829D						1.25664				1.17822				0.872817				?		?		?		?		?		?		?		?		?		?		?		?		?		?		?		?
P38398	E1829G					-0.365156	1.12105			-0.38445	1.0297			-0.0969555	0.424449				?		?		?		?		?		?		?		?		?		?		?		?		?		?		?		?
P38398	E1829K						1.21785				1.1376				0.142791				?		?		?		?		?		?		?		?		?		?		?		?		?		?		?		?
P38398	E1829Q						1.23398				1.16171				0.89207				?		?		?		?		?		?		?		?		?		?		?		?		?		?		?		?
P38398	E1829V					-0.301838	1.02181			-0.330569	0.957291			-0.410094	0.115124				?		?		?		?		?		?		?		?		?		?		?		?		?		?		?		?
P38398	A1830E					-0.765333	0.719214			-0.758855	0.704522			-0.734153	0.334145				?		?		?		?		?		?		?		?		?		?		?		?		?		?		?		?
P38398	A1830G						0.734182				0.726091				0.534407				?		?		?		?		?		?		?		?		?		?		?		?		?		?		?		?
P38398	A1830P						0.689052				0.680386				0.141928				?		?		?		?		?		?		?		?		?		?		?		?		?		?		?		?
P38398	A1830S					-0.486168	0.763807			-0.475339	0.760364			-0.456752	0.543356				?		?		?		?		?		?		?		?		?		?		?		?		?		?		?		?
P38398	A1830T						0.746701				0.734983				0.102116				?		?		?		?		?		?		?		?		?		?		?		?		?		?		?		?
P38398	A1830V						0.764139				0.750227				0.773981				?		?		?		?		?		?		?		?		?		?		?		?		?		?		?		?
P38398	P1831A						0.848662				0.808906				0.165079				?		?		?		?		?		?		?		?		?		?		?		?		?		?		?		?
P38398	P1831H						0.804979				0.764471				0.302214				?		?		?		?		?		?		?		?		?		?		?		?		?		?		?		?
P38398	P1831L						0.76229				0.721306				0.217283				?		?		?		?		?		?		?		?		?		?		?		?		?		?		?		?
P38398	P1831R						0.851699				0.802581				0.700003				?		?		?		?		?		?		?		?		?		?		?		?		?		?		?		?
P38398	P1831S					-0.385871	0.837545			-0.393917	0.801284			-0.100568	0.259125				?		?		?		?		?		?		?		?		?		?		?		?		?		?		?		?
P38398	P1831T						0.815007				0.783499				0.338827				?		?		?		?		?		?		?		?		?		?		?		?		?		?		?		?
P38398	V1832A						0.712043				0.711829				0.794859				?		?		?		?		?		?		?		?		?		?		?		?		?		?		?		?
P38398	V1832G						0.588376				0.583606				0.454709				?		?		?		?		?		?		?		?		?		?		?		?		?		?		?		?
P38398	V1832L						0.733051				0.73848				0.682579				?		?		?		?		?		?		?		?		?		?		?		?		?		?		?		?
P38398	V1833A					-0.670527	0.760127			-0.670867	0.748099			-0.537934	0.785523				?		?		?		?		?		?		?		?		?		?		?		?		?		?		?		?
P38398	V1833E						0.597229				0.603335				0.0774761				?		?		?		?		?		?		?		?		?		?		?		?		?		?		?		?
P38398	V1833L						0.781135				0.774749				0.773204				?		?		?		?		?		?		?		?		?		?		?		?		?		?		?		?
P38398	V1833M					-0.546658	0.78259			-0.528163	0.774749			-0.292526	0.746906			0.78259	N	0.783767	N	0.800816	N	0.817229	N	-0.522483	N	-0.482939	N		?		?		?		?	0.774671	N	0.811033	N	-0.509449	N	-0.474199	N		?		?
P38398	T1834A					-0.526353	0.825444			-0.51092	0.800468			-0.402716	0.116				?		?		?		?		?		?		?		?		?		?		?		?		?		?		?		?
P38398	T1834I						0.77767				0.756033				0.620664				?		?		?		?		?		?		?		?		?		?		?		?		?		?		?		?
P38398	T1834N						0.784423				0.771251				0.489747				?		?		?		?		?		?		?		?		?		?		?		?		?		?		?		?
P38398	T1834P						0.73414				0.720464				0.305134				?		?		?		?		?		?		?		?		?		?		?		?		?		?		?		?
P38398	T1834S						0.866156				0.843633				0.793524				?		?		?		?		?		?		?		?		?		?		?		?		?		?		?		?
P38398	R1835G						0.649831				0.634954				0.929602				?		?		?		?		?		?		?		?		?		?		?		?		?		?		?		?
P38398	R1835L						0.517272				0.538409				0.0226007				?		?		?		?		?		?		?		?		?		?		?		?		?		?		?		?
P38398	R1835P						0.577262				0.5816				0.656938				?		?		?		?		?		?		?		?		?		?		?		?		?		?		?		?
P38398	R1835Q					-0.756167	0.694509			-0.747358	0.703472			-0.310776	0.194999			0.694509	N	0.673768	N	0.911807	N	0.880499	N	-0.716367	N	-0.294636	N		?		?		?		?	0.703556	N	0.879556	N	-0.72119	N	-0.303669	N		?		?
P38398	E1836A						0.931239				0.887912				0.337213				?		?		?		?		?		?		?		?		?		?		?		?		?		?		?		?
P38398	E1836D						1.0481				1.00978				0.855225				?		?		?		?		?		?		?		?		?		?		?		?		?		?		?		?
P38398	E1836G						0.912504				0.861261				0.394665				?		?		?		?		?		?		?		?		?		?		?		?		?		?		?		?
P38398	E1836K						1.00931				0.96916				0.120997				?		?		?		?		?		?		?		?		?		?		?		?		?		?		?		?
P38398	E1836Q					-0.257243	1.02544			-0.263501	0.993269			-0.152508	0.755872				?		?		?		?		?		?		?		?		?		?		?		?		?		?		?		?
P38398	E1836V					-0.770694	0.813267			-0.761526	0.788853			-0.818347	0.0907772				?		?		?		?		?		?		?		?		?		?		?		?		?		?		?		?
P38398	W1837C						-0.173576				-0.0659353				0.0570977			-0.173576	P	-0.24943	P	-0.047008	P	-0.125333	P	-1.60798	P	-1.47664	P		?		?		?		?	-0.0646685	P	-0.0166674	P	-1.57558	P	-1.46775	P		?		?
P38398	W1837G						-0.11298				-0.0176631				4.31365e-11				?		?		?		?		?		?		?		?		?		?		?		?		?		?		?		?
P38398	W1837L						-0.23499				-0.114208				-0.00771323				?		?		?		?		?		?		?		?		?		?		?		?		?		?		?		?
P38398	W1837R						-0.335085				-0.195482				0.211622			-0.335085	P	-0.290339	P	-0.202724	P	-0.190995	P	-1.65503	P	-1.54451	P		?		?		?		?	-0.193882	P	-0.191998	P	-1.64774	P	-1.53975	P		?		?
P38398	W1837S						-0.206475				-0.100208				1.02945e-05				?		?		?		?		?		?		?		?		?		?		?		?		?		?		?		?
P38398	V1838A						0.78341				0.768693				0.800056				?		?		?		?		?		?		?		?		?		?		?		?		?		?		?		?
P38398	V1838E						0.620512				0.623929				0.0779081			0.620512	N	0.685251	N	0.511683	P	0.570472	N	-0.84788	?	-0.922441	?		?		?		?		?	0.623964	N	0.524973	P	-0.846345	?	-0.908288	?		?		?
P38398	V1838G						0.659743				0.64047				0.483572				?		?		?		?		?		?		?		?		?		?		?		?		?		?		?		?
P38398	V1838L						0.804418				0.795344				0.777868				?		?		?		?		?		?		?		?		?		?		?		?		?		?		?		?
P38398	V1838M						0.805873				0.795344				0.751217				?		?		?		?		?		?		?		?		?		?		?		?		?		?		?		?
P38398	L1839F						0.790536				0.780522				0.868856				?		?		?		?		?		?		?		?		?		?		?		?		?		?		?		?
P38398	L1839S						0.749391				0.729762				0.438089				?		?		?		?		?		?		?		?		?		?		?		?		?		?		?		?
P38398	L1839V					-0.615849	0.854218			-0.600263	0.841471			-0.404334	0.745072				?		?		?		?		?		?		?		?		?		?		?		?		?		?		?		?
P38398	D1840A						0.496896				0.520543				0.0370527				?		?		?		?		?		?		?		?		?		?		?		?		?		?		?		?
P38398	D1840E					-0.769823	0.695824			-0.737386	0.716067			-0.288292	0.644091				?		?		?		?		?		?		?		?		?		?		?		?		?		?		?		?
P38398	D1840G					-1.18051	0.581183			-1.13525	0.595466			-1.08336	0.181763				?		?		?		?		?		?		?		?		?		?		?		?		?		?		?		?
P38398	D1840H						0.553977				0.57514				0.13111				?		?		?		?		?		?		?		?		?		?		?		?		?		?		?		?
P38398	D1840N					-0.900291	0.622427			-0.84984	0.648766			-0.484635	0.309563				?		?		?		?		?		?		?		?		?		?		?		?		?		?		?		?
P38398	D1840V						0.425818				0.457053				0.591668				?		?		?		?		?		?		?		?		?		?		?		?		?		?		?		?
P38398	S1841C						0.801627				0.791302				0.467779				?		?		?		?		?		?		?		?		?		?		?		?		?		?		?		?
P38398	S1841G						0.876282				0.857333				0.0703251				?		?		?		?		?		?		?		?		?		?		?		?		?		?		?		?
P38398	S1841I						0.811212				0.788788				0.349091				?		?		?		?		?		?		?		?		?		?		?		?		?		?		?		?
P38398	S1841N						0.922806				0.905579				0.23743			0.922806	N	0.928573	N	0.960736	N	0.959441	N	-0.714479	N	-0.451154	N		?		?		?		?	0.905358	N	0.96901	N	-0.716332	N	-0.433057	N		?		?
P38398	S1841R					-1.05196	0.905623			-1.03052	0.870062			-0.942639	0.769855			0.905623	N	0.846754	N	0.899941	N	0.828116	N	-0.976323	?	-0.702996	N		?		?		?		?	0.869628	N	0.904936	N	-0.97995	?	-0.685533	N		?		?
P38398	S1841T						0.918623				0.901768				0.605993				?		?		?		?		?		?		?		?		?		?		?		?		?		?		?		?
P38398	V1842A						0.822799				0.798404				0.771309				?		?		?		?		?		?		?		?		?		?		?		?		?		?		?		?
P38398	V1842E						0.659901				0.65364				0.0908995				?		?		?		?		?		?		?		?		?		?		?		?		?		?		?		?
P38398	V1842G						0.699132				0.670181				0.501725				?		?		?		?		?		?		?		?		?		?		?		?		?		?		?		?
P38398	V1842I						0.946511				0.926628				0.977041				?		?		?		?		?		?		?		?		?		?		?		?		?		?		?		?
P38398	V1842L						0.843807				0.825055				0.83481				?		?		?		?		?		?		?		?		?		?		?		?		?		?		?		?
P38398	A1843E					-1.01923	0.630336			-0.991503	0.634425			-0.951095	0.332338				?		?		?		?		?		?		?		?		?		?		?		?		?		?		?		?
P38398	A1843G					-0.886233	0.645304			-0.845018	0.655995			-0.635265	0.43563				?		?		?		?		?		?		?		?		?		?		?		?		?		?		?		?
P38398	A1843P						0.600174				0.610289				0.117505				?		?		?		?		?		?		?		?		?		?		?		?		?		?		?		?
P38398	A1843S						0.674929				0.690267				0.41679				?		?		?		?		?		?		?		?		?		?		?		?		?		?		?		?
P38398	A1843T						0.657824				0.664887				0.0758116				?		?		?		?		?		?		?		?		?		?		?		?		?		?		?		?
P38398	A1843V						0.675261				0.680131				0.774927				?		?		?		?		?		?		?		?		?		?		?		?		?		?		?		?
P38398	L1844F						1.04668				0.987923				0.798916				?		?		?		?		?		?		?		?		?		?		?		?		?		?		?		?
P38398	L1844H					-0.573209	0.879182			-0.572548	0.829212			-0.335151	0.0808119				?		?		?		?		?		?		?		?		?		?		?		?		?		?		?		?
P38398	L1844I						1.13124				1.07552				0.706865				?		?		?		?		?		?		?		?		?		?		?		?		?		?		?		?
P38398	L1844P						0.927895				0.864781				0.212406			0.927895	N	0.950852	N	0.790639	N	0.835432	N	-0.556856	N	-0.586205	N		?		?		?		?	0.864079	N	0.774099	N	-0.544302	N	-0.59437	N		?		?
P38398	L1844R						0.957316				0.902864				0.0355891			0.957316	N	0.991761	N	0.898633	N	0.901094	N	-0.381698	N	-0.393856	N		?		?		?		?	0.902189	N	0.835599	N	-0.423338	N	-0.412263	N		?		?
P38398	L1844V						1.11036				1.04887				0.881336				?		?		?		?		?		?		?		?		?		?		?		?		?		?		?		?
P38398	Y1845C						0.178637				0.232888				0.128047				?		?		?		?		?		?		?		?		?		?		?		?		?		?		?		?
P38398	Y1845D						0.113455				0.175749				0.248758				?		?		?		?		?		?		?		?		?		?		?		?		?		?		?		?
P38398	Y1845F						0.351626				0.424574				0.351166				?		?		?		?		?		?		?		?		?		?		?		?		?		?		?		?
P38398	Y1845H						0.328586				0.395383				0.124331				?		?		?		?		?		?		?		?		?		?		?		?		?		?		?		?
P38398	Y1845N						0.157115				0.220184				0.0941779				?		?		?		?		?		?		?		?		?		?		?		?		?		?		?		?
P38398	Y1845S						0.197385				0.249402				0.232186				?		?		?		?		?		?		?		?		?		?		?		?		?		?		?		?
P38398	Q1846E					0.231636	1.07145			0.180708	1.01839			-0.208137	0.896812				?		?		?		?		?		?		?		?		?		?		?		?		?		?		?		?
P38398	Q1846H						0.966955				0.915544				0.532527				?		?		?		?		?		?		?		?		?		?		?		?		?		?		?		?
P38398	Q1846K						1.04564				0.987926				0.679592				?		?		?		?		?		?		?		?		?		?		?		?		?		?		?		?
P38398	Q1846L					-0.283172	0.869117			-0.322989	0.821593			-0.0790583	0.604152				?		?		?		?		?		?		?		?		?		?		?		?		?		?		?		?
P38398	Q1846P					-0.179098	0.947121			-0.211481	0.890164			-0.437728	0.110121				?		?		?		?		?		?		?		?		?		?		?		?		?		?		?		?
P38398	Q1846R						1.06737				1.00444				0.196589				?		?		?		?		?		?		?		?		?		?		?		?		?		?		?		?
P38398	C1847F					-0.552698	0.620493			-0.567312	0.599314			-0.54219	0.441314				?		?		?		?		?		?		?		?		?		?		?		?		?		?		?		?
P38398	C1847G						0.550014				0.534554				0.311714				?		?		?		?		?		?		?		?		?		?		?		?		?		?		?		?
P38398	C1847R					-0.665585	0.587095			-0.704343	0.565042			-0.700221	0.509627				?		?		?		?		?		?		?		?		?		?		?		?		?		?		?		?
P38398	C1847S					-0.389595	0.611053			-0.408539	0.604369			-0.479866	0.366891				?		?		?		?		?		?		?		?		?		?		?		?		?		?		?		?
P38398	C1847W					-0.554818	0.665955			-0.59378	0.634883			-0.930286	0.222635				?		?		?		?		?		?		?		?		?		?		?		?		?		?		?		?
P38398	C1847Y						0.632975				0.606936				0.216758				?		?		?		?		?		?		?		?		?		?		?		?		?		?		?		?
P38398	Q1848E						0.750037				0.761758				0.558441				?		?		?		?		?		?		?		?		?		?		?		?		?		?		?		?
P38398	Q1848H						0.645545				0.658915				0.283433				?		?		?		?		?		?		?		?		?		?		?		?		?		?		?		?
P38398	Q1848K						0.724232				0.731297				0.530815				?		?		?		?		?		?		?		?		?		?		?		?		?		?		?		?
P38398	Q1848L					-1.10087	0.547707			-1.07332	0.564964			-0.780056	0.737183				?		?		?		?		?		?		?		?		?		?		?		?		?		?		?		?
P38398	Q1848P						0.625711				0.633535				0.0792288				?		?		?		?		?		?		?		?		?		?		?		?		?		?		?		?
[truncated: 571 more rows]
[truncated: 105 more columns]
